# Supplementary material for: Effect of serum metabolites on the risk of iridocyclitis: a bidirectional Mendelian randomization study
Source: Sci Rep. 2024 May 8;14:10535. doi: 10.1038/s41598-024-61441-4 (PMC11078962; doi:10.1038/s41598-024-61441-4)
Supplement: Supplementary file 1 — Supplementary Tables. [file 41598_2024_61441_MOESM1_ESM.xlsx]

## Sheet: Supplementary table 1
Supplementary Table 1. Mendelian randomization analysis for the association between serum metabolites and iridocyclitis using instrumental variables.
	Exposure-serum metabolites												Outcome-Iridocyclitis								R2	F
	Metabolite.ID	Exposure	Status	Super.pathway	Total.N	SNP	effect_allele.exposure	other_allele.exposure	beta.exposure	eaf.exposure	se.exposure	pval.exposure	Outcome	samplesize.outcome	effect_allele.outcome	other_allele.outcome	beta.outcome	eaf.outcome	se.outcome	pval.outcome
1	M00053	glutamine	Known	Amino acid	7821	rs11596604	A	G	0.0323	0.0236	0.0069	2.515e-06	Iridocyclitis	365120	A	G	-0.0131893	0.0869172	0.0298059	0.658123	0.0122426	21.8885
2	M00053	glutamine	Known	Amino acid	7821	rs16977047	T	C	-0.0056	0.7034	0.0011	1.078e-06	Iridocyclitis	365120	T	C	-0.00156033	0.74991	0.019377	0.93582	0.00350333	25.9103
3	M00053	glutamine	Known	Amino acid	7821	rs2199619	T	C	0.0054	0.2787	0.0012	5.227e-06	Iridocyclitis	365120	T	C	-0.0173378	0.299272	0.018315	0.343821	0.00273936	20.2445
4	M00053	glutamine	Known	Amino acid	7821	rs2657879	A	G	0.015	0.8179	0.0017	6.147e-18	Iridocyclitis	365120	A	G	0.0306022	0.818359	0.0217936	0.160263	0.0104505	77.8335
5	M00053	glutamine	Known	Amino acid	7821	rs2748991	T	C	-0.007	0.446	0.0015	2.342e-06	Iridocyclitis	365120	T	C	0.0227168	0.518387	0.0167834	0.175888	0.00387107	21.77
6	M00053	glutamine	Known	Amino acid	7821	rs7078003	T	C	0.0087	0.1654	0.0018	1.838e-06	Iridocyclitis	365120	T	C	-0.0215788	0.190794	0.0213562	0.312294	0.00315889	23.3548
7	M00053	glutamine	Known	Amino acid	7821	rs7394051	T	C	0.0055	0.7014	0.0012	2.175e-06	Iridocyclitis	365120	T	C	-0.0165475	0.798902	0.0210912	0.432706	0.00284146	21.0012
8	M00053	glutamine	Known	Amino acid	7821	rs780093	T	C	-0.0058	0.3995	0.0011	1.931e-07	Iridocyclitis	365120	T	C	0.0382419	0.351644	0.0176049	0.0298387	0.00375708	27.7941
9	M00054	tryptophan	Known	Amino acid	7804	rs1000137	T	C	-0.005	0.475	0.001	5.733e-07	Iridocyclitis	365120	T	C	-0.0291276	0.500441	0.0168163	0.0832549	0.00445077	24.9911
10	M00054	tryptophan	Known	Amino acid	7804	rs10007704	T	C	-0.0044	0.6418	0.0009	1.238e-06	Iridocyclitis	365120	T	C	-0.0216582	0.643036	0.0176024	0.218544	0.00323913	23.8947
11	M00054	tryptophan	Known	Amino acid	7804	rs1013667	A	G	-0.0041	0.6087	0.0009	5.673e-06	Iridocyclitis	365120	A	G	-0.018712	0.626135	0.0173004	0.279434	0.00281369	20.7474
12	M00054	tryptophan	Known	Amino acid	7804	rs1015795	A	G	0.0043	0.5122	0.0009	2.26e-06	Iridocyclitis	365120	A	G	-0.0125664	0.490858	0.01684	0.455534	0.00309402	22.821
13	M00054	tryptophan	Known	Amino acid	7804	rs1015993	T	C	0.0041	0.4684	0.0009	7.309e-06	Iridocyclitis	365120	T	C	0.0295388	0.486117	0.0168163	0.0789933	0.00281369	20.7474
14	M00054	tryptophan	Known	Amino acid	7804	rs1016522	A	G	0.0058	0.5803	0.0009	1.589e-10	Iridocyclitis	365120	A	G	-0.0226801	0.585748	0.0170269	0.182854	0.00561491	41.5196
15	M00054	tryptophan	Known	Amino acid	7804	rs10171387	A	G	0.008	0.9051	0.0018	5.141e-06	Iridocyclitis	365120	A	G	-0.0161657	0.929675	0.0330909	0.625178	0.00267847	19.7477
16	M00054	tryptophan	Known	Amino acid	7804	rs10225863	T	C	-0.004	0.3949	0.0009	9.754e-06	Iridocyclitis	365120	T	C	-0.019974	0.464555	0.0168345	0.235427	0.00267847	19.7477
17	M00054	tryptophan	Known	Amino acid	7804	rs10495209	T	C	0.004	0.4862	0.0009	8.02e-06	Iridocyclitis	365120	T	C	0.0379558	0.544107	0.016849	0.0242778	0.00267847	19.7477
18	M00054	tryptophan	Known	Amino acid	7804	rs10498266	T	G	0.0043	0.4674	0.0009	2.348e-06	Iridocyclitis	365120	T	G	-0.0110929	0.472162	0.0168153	0.509452	0.00309402	22.821
19	M00054	tryptophan	Known	Amino acid	7804	rs10750415	T	G	0.0042	0.3959	0.0009	2.767e-06	Iridocyclitis	365120	T	G	0.0217598	0.460756	0.0168666	0.197013	0.00295221	21.7719
20	M00054	tryptophan	Known	Amino acid	7804	rs10784496	A	G	0.0045	0.5375	0.0009	5.085e-07	Iridocyclitis	365120	A	G	-0.0110506	0.559733	0.0169803	0.515185	0.00338753	24.9932
21	M00054	tryptophan	Known	Amino acid	7804	rs10805503	T	C	0.0043	0.6272	0.0009	1.996e-06	Iridocyclitis	365120	T	C	-0.0234481	0.656367	0.0176682	0.184465	0.00309402	22.821
22	M00054	tryptophan	Known	Amino acid	7804	rs10807322	A	T	0.0043	0.5866	0.0009	1.974e-06	Iridocyclitis	365120	A	T	-0.0127484	0.58485	0.017063	0.45498	0.00309402	22.821
23	M00054	tryptophan	Known	Amino acid	7804	rs10822056	T	C	0.0042	0.5141	0.0009	2.651e-06	Iridocyclitis	365120	T	C	-0.000713976	0.44945	0.0169263	0.966354	0.00295221	21.7719
24	M00054	tryptophan	Known	Amino acid	7804	rs10836364	T	C	0.005	0.607	0.001	5.733e-07	Iridocyclitis	365120	T	C	0.00630236	0.637667	0.017465	0.718206	0.00445077	24.9911
25	M00054	tryptophan	Known	Amino acid	7804	rs10846667	T	C	0.0045	0.4861	0.0009	1.651e-06	Iridocyclitis	365120	T	C	-0.012402	0.526651	0.0168344	0.461301	0.00338753	24.9932
26	M00054	tryptophan	Known	Amino acid	7804	rs10881004	T	C	0.0041	0.4824	0.0009	3.392e-06	Iridocyclitis	365120	T	C	0.0194399	0.391071	0.0173275	0.261901	0.00281369	20.7474
27	M00054	tryptophan	Known	Amino acid	7804	rs10900784	A	C	-0.0044	0.4158	0.0009	9.744e-07	Iridocyclitis	365120	A	C	0.0154211	0.347918	0.0176309	0.381759	0.00323913	23.8947
28	M00054	tryptophan	Known	Amino acid	7804	rs10927101	A	C	-0.0046	0.3738	0.0009	2.721e-07	Iridocyclitis	365120	A	C	-0.0160707	0.39746	0.0171785	0.349522	0.00353923	26.1164
29	M00054	tryptophan	Known	Amino acid	7804	rs10931041	T	C	-0.0042	0.5756	0.0009	3.362e-06	Iridocyclitis	365120	T	C	-0.0195835	0.539257	0.0169503	0.247949	0.00295221	21.7719
30	M00054	tryptophan	Known	Amino acid	7804	rs11678851	T	C	0.0041	0.4138	0.0009	5.943e-06	Iridocyclitis	365120	T	C	-0.0064385	0.395211	0.017171	0.707688	0.00281369	20.7474
31	M00054	tryptophan	Known	Amino acid	7804	rs11720862	T	G	-0.0046	0.6034	0.0009	3.583e-07	Iridocyclitis	365120	T	G	-0.0179238	0.558196	0.0169417	0.29007	0.00353923	26.1164
32	M00054	tryptophan	Known	Amino acid	7804	rs11729831	T	G	0.004	0.6133	0.0009	8.61e-06	Iridocyclitis	365120	T	G	0.0106707	0.568402	0.0169091	0.528001	0.00267847	19.7477
33	M00054	tryptophan	Known	Amino acid	7804	rs1179636	A	C	-0.0045	0.5356	0.001	1.825e-06	Iridocyclitis	365120	A	C	-0.00193612	0.458056	0.0168967	0.908774	0.00274567	20.2445
34	M00054	tryptophan	Known	Amino acid	7804	rs11802417	T	C	-0.0041	0.5816	0.0009	4.469e-06	Iridocyclitis	365120	T	C	0.0067697	0.555259	0.0168671	0.688159	0.00281369	20.7474
35	M00054	tryptophan	Known	Amino acid	7804	rs11804149	T	C	0.0041	0.4678	0.0009	4.612e-06	Iridocyclitis	365120	T	C	-0.0254704	0.576369	0.0170309	0.134773	0.00281369	20.7474
36	M00054	tryptophan	Known	Amino acid	7804	rs11937375	C	G	-0.018	0.68	0.004	6.795e-06	Iridocyclitis	365120	C	G	0.000893482	0.592538	0.0175711	0.959445	0.00360818	20.2428
37	M00054	tryptophan	Known	Amino acid	7804	rs1220605	A	G	-0.0046	0.6312	0.0009	9.291e-07	Iridocyclitis	365120	A	G	-0.0150017	0.684382	0.0180896	0.406935	0.00353923	26.1164
38	M00054	tryptophan	Known	Amino acid	7804	rs12278762	T	C	0.0043	0.5229	0.0009	1.557e-06	Iridocyclitis	365120	T	C	0.00511345	0.55305	0.0168486	0.761514	0.00309402	22.821
39	M00054	tryptophan	Known	Amino acid	7804	rs12468084	T	C	-0.0044	0.5436	0.0009	1.246e-06	Iridocyclitis	365120	T	C	0.0250221	0.56706	0.0169703	0.140357	0.00323913	23.8947
40	M00054	tryptophan	Known	Amino acid	7804	rs1249489	A	G	0.0042	0.3741	0.0009	3.683e-06	Iridocyclitis	365120	A	G	0.0144309	0.431257	0.0169707	0.395135	0.00295221	21.7719
41	M00054	tryptophan	Known	Amino acid	7804	rs12533939	A	T	0.0045	0.3887	0.0009	6.516e-07	Iridocyclitis	365120	A	T	0.0098058	0.325426	0.0179149	0.584135	0.00338753	24.9932
42	M00054	tryptophan	Known	Amino acid	7804	rs1260326	T	C	0.0042	0.404	0.0009	2.742e-06	Iridocyclitis	365120	T	C	0.038459	0.349206	0.0176412	0.0292523	0.00295221	21.7719
43	M00054	tryptophan	Known	Amino acid	7804	rs13001325	T	C	-0.004	0.3823	0.0009	7.447e-06	Iridocyclitis	365120	T	C	-0.0116882	0.329909	0.0178276	0.512066	0.00267847	19.7477
44	M00054	tryptophan	Known	Amino acid	7804	rs13008096	A	C	-0.0042	0.4038	0.0009	3.316e-06	Iridocyclitis	365120	A	C	-0.0138489	0.321262	0.0180167	0.44209	0.00295221	21.7719
45	M00054	tryptophan	Known	Amino acid	7804	rs13056963	T	C	0.0043	0.4376	0.0009	5.583e-06	Iridocyclitis	365120	T	C	0.00765111	0.407039	0.0170944	0.654457	0.00309402	22.821
46	M00054	tryptophan	Known	Amino acid	7804	rs13122250	T	C	0.0062	0.5542	0.0009	8.949e-12	Iridocyclitis	365120	T	C	0.00545938	0.62197	0.0173877	0.753538	0.00641095	47.4439
47	M00054	tryptophan	Known	Amino acid	7804	rs1330918	A	C	0.0042	0.6132	0.0009	2.212e-06	Iridocyclitis	365120	A	C	0.0138599	0.51206	0.0168432	0.410575	0.00295221	21.7719
48	M00054	tryptophan	Known	Amino acid	7804	rs1349704	A	G	0.0044	0.4611	0.0009	8.312e-07	Iridocyclitis	365120	A	G	0.0338569	0.41895	0.0170148	0.0466079	0.00323913	23.8947
49	M00054	tryptophan	Known	Amino acid	7804	rs1373962	T	C	0.005	0.5973	0.0009	2.707e-08	Iridocyclitis	365120	T	C	0.00985142	0.604638	0.0171675	0.566075	0.00417882	30.8558
50	M00054	tryptophan	Known	Amino acid	7804	rs1412972	T	G	0.0097	0.5006	0.002	1.628e-06	Iridocyclitis	365120	T	G	-0.00769798	0.566796	0.0169205	0.649144	0.0131666	23.4958
51	M00054	tryptophan	Known	Amino acid	7804	rs1418942	A	C	-0.004	0.5751	0.0009	7.128e-06	Iridocyclitis	365120	A	C	0.0156078	0.654725	0.0176779	0.377291	0.00267847	19.7477
52	M00054	tryptophan	Known	Amino acid	7804	rs1501803	T	C	0.0042	0.4152	0.0009	4.567e-06	Iridocyclitis	365120	T	C	-0.0237149	0.423663	0.0171662	0.167128	0.00295221	21.7719
53	M00054	tryptophan	Known	Amino acid	7804	rs1508513	C	G	0.0042	0.6354	0.0009	2.363e-06	Iridocyclitis	365120	C	G	0.0164423	0.731595	0.0189538	0.38567	0.00295221	21.7719
54	M00054	tryptophan	Known	Amino acid	7804	rs1519309	T	C	-0.0044	0.6544	0.0009	1.206e-06	Iridocyclitis	365120	T	C	-0.0108108	0.759818	0.0197234	0.58361	0.00323913	23.8947
55	M00054	tryptophan	Known	Amino acid	7804	rs154246	T	C	-0.0049	0.6103	0.0009	6.698e-08	Iridocyclitis	365120	T	C	0.00921396	0.634811	0.0174431	0.597341	0.004014	29.6339
56	M00054	tryptophan	Known	Amino acid	7804	rs1549225	T	C	0.0045	0.607	0.0009	6.057e-07	Iridocyclitis	365120	T	C	0.007498	0.648829	0.0176092	0.670253	0.00338753	24.9932
57	M00054	tryptophan	Known	Amino acid	7804	rs1559063	C	G	0.0052	0.6209	0.0009	7.818e-09	Iridocyclitis	365120	C	G	0.00250502	0.657303	0.0176635	0.887223	0.00451827	33.3736
58	M00054	tryptophan	Known	Amino acid	7804	rs1663501	A	G	-0.0047	0.4634	0.0009	2.435e-07	Iridocyclitis	365120	A	G	-0.0100113	0.50034	0.0167859	0.5509	0.0036942	27.2642
59	M00054	tryptophan	Known	Amino acid	7804	rs16823952	T	G	-0.0083	0.9069	0.0018	5.079e-06	Iridocyclitis	365120	T	G	0.0303894	0.958602	0.0422298	0.471759	0.00288254	21.2566
60	M00054	tryptophan	Known	Amino acid	7804	rs16836288	A	C	0.0131	0.044	0.0029	5.601e-06	Iridocyclitis	365120	A	C	0.0510366	0.0627517	0.0345244	0.139334	0.00276669	20.3999
61	M00054	tryptophan	Known	Amino acid	7804	rs1697901	A	G	0.0049	0.3501	0.0009	6.309e-08	Iridocyclitis	365120	A	G	0.0232684	0.300694	0.0183035	0.203638	0.004014	29.6339
62	M00054	tryptophan	Known	Amino acid	7804	rs17114354	A	G	0.0248	0.9874	0.0053	3.515e-06	Iridocyclitis	365120	A	G	0.00482117	0.978816	0.0581873	0.933966	0.0029681	21.8894
63	M00054	tryptophan	Known	Amino acid	7804	rs17698249	A	C	-0.0041	0.5682	0.0009	5.503e-06	Iridocyclitis	365120	A	C	-0.00109472	0.659038	0.0177924	0.950939	0.00281369	20.7474
64	M00054	tryptophan	Known	Amino acid	7804	rs17744500	T	C	-0.0041	0.4582	0.0009	4.157e-06	Iridocyclitis	365120	T	C	0.00169927	0.461403	0.0168652	0.919744	0.00281369	20.7474
65	M00054	tryptophan	Known	Amino acid	7804	rs1790398	T	C	0.0048	0.5227	0.0009	5.788e-08	Iridocyclitis	365120	T	C	0.0412429	0.397562	0.0171172	0.0159768	0.00385246	28.4367
66	M00054	tryptophan	Known	Amino acid	7804	rs1871053	A	G	-0.0044	0.4514	0.0009	7.679e-07	Iridocyclitis	365120	A	G	0.008386	0.404034	0.0170739	0.623314	0.00323913	23.8947
67	M00054	tryptophan	Known	Amino acid	7804	rs1995960	A	G	-0.0047	0.5949	0.0009	1.629e-07	Iridocyclitis	365120	A	G	0.0127183	0.592922	0.0170872	0.456682	0.0036942	27.2642
68	M00054	tryptophan	Known	Amino acid	7804	rs1997238	A	G	0.0045	0.5117	0.0009	6.07e-07	Iridocyclitis	365120	A	G	-0.00391072	0.552215	0.0168603	0.816578	0.00338753	24.9932
69	M00054	tryptophan	Known	Amino acid	7804	rs201262	T	G	0.0047	0.5563	0.0009	1.359e-07	Iridocyclitis	365120	T	G	0.00423777	0.595799	0.0171373	0.804688	0.0036942	27.2642
70	M00054	tryptophan	Known	Amino acid	7804	rs207938	A	G	-0.0043	0.3963	0.0009	1.316e-06	Iridocyclitis	365120	A	G	-0.0261123	0.438715	0.0168942	0.122193	0.00309402	22.821
71	M00054	tryptophan	Known	Amino acid	7804	rs2091289	A	G	0.0043	0.5943	0.0009	1.499e-06	Iridocyclitis	365120	A	G	0.022605	0.628042	0.0173788	0.193353	0.00309402	22.821
72	M00054	tryptophan	Known	Amino acid	7804	rs2111118	T	C	0.0051	0.6207	0.0009	1.212e-08	Iridocyclitis	365120	T	C	0.00405328	0.528803	0.0168619	0.810035	0.00434691	32.1024
73	M00054	tryptophan	Known	Amino acid	7804	rs2126498	T	G	-0.0042	0.6176	0.0009	2.837e-06	Iridocyclitis	365120	T	G	0.0440502	0.622764	0.0172599	0.0107056	0.00295221	21.7719
74	M00054	tryptophan	Known	Amino acid	7804	rs2178260	T	C	0.0042	0.4251	0.0009	3.588e-06	Iridocyclitis	365120	T	C	-0.00843263	0.430116	0.0169627	0.619099	0.00295221	21.7719
75	M00054	tryptophan	Known	Amino acid	7804	rs2216061	A	C	0.0043	0.512	0.0009	2.211e-06	Iridocyclitis	365120	A	C	0.00195059	0.462789	0.0168343	0.907756	0.00309402	22.821
76	M00054	tryptophan	Known	Amino acid	7804	rs2230532	T	C	0.005	0.349	0.001	5.733e-07	Iridocyclitis	365120	T	C	-0.0128166	0.388534	0.0172011	0.45621	0.00445077	24.9911
77	M00054	tryptophan	Known	Amino acid	7804	rs2349729	A	G	-0.0041	0.5141	0.0009	6.448e-06	Iridocyclitis	365120	A	G	-0.0146358	0.615077	0.0172971	0.397474	0.00281369	20.7474
78	M00054	tryptophan	Known	Amino acid	7804	rs2383131	T	C	-0.0043	0.4403	0.0009	3.054e-06	Iridocyclitis	365120	T	C	-0.00186163	0.390987	0.0172148	0.913884	0.00309402	22.821
79	M00054	tryptophan	Known	Amino acid	7804	rs2432	T	C	0.0046	0.4713	0.0009	4.278e-07	Iridocyclitis	365120	T	C	-0.00768924	0.561738	0.0169286	0.649673	0.00353923	26.1164
80	M00054	tryptophan	Known	Amino acid	7804	rs2484178	T	C	0.0043	0.6063	0.0009	1.745e-06	Iridocyclitis	365120	T	C	0.0136992	0.650977	0.0176496	0.437643	0.00309402	22.821
81	M00054	tryptophan	Known	Amino acid	7804	rs2505644	T	C	0.005	0.558	0.001	5.733e-07	Iridocyclitis	365120	T	C	0.00772904	0.557898	0.0170245	0.649833	0.00445077	24.9911
82	M00054	tryptophan	Known	Amino acid	7804	rs2510595	A	G	-0.0045	0.6113	0.0009	4.989e-07	Iridocyclitis	365120	A	G	-0.0174626	0.546942	0.0168919	0.301237	0.00338753	24.9932
83	M00054	tryptophan	Known	Amino acid	7804	rs2520117	A	G	0.0045	0.4545	0.0009	5.056e-07	Iridocyclitis	365120	A	G	0.0104867	0.487524	0.0167771	0.531932	0.00338753	24.9932
84	M00054	tryptophan	Known	Amino acid	7804	rs2580344	T	C	0.0044	0.6238	0.0009	7.984e-07	Iridocyclitis	365120	T	C	0.00706748	0.652864	0.0176622	0.689047	0.00323913	23.8947
85	M00054	tryptophan	Known	Amino acid	7804	rs2604365	T	G	0.0044	0.6371	0.0009	1.452e-06	Iridocyclitis	365120	T	G	0.0109273	0.613588	0.0172761	0.527053	0.00323913	23.8947
86	M00054	tryptophan	Known	Amino acid	7804	rs2658761	T	C	-0.0048	0.4343	0.0009	6.749e-08	Iridocyclitis	365120	T	C	0.0293595	0.45664	0.016865	0.081709	0.00385246	28.4367
87	M00054	tryptophan	Known	Amino acid	7804	rs2662269	A	C	0.0045	0.417	0.0009	7.116e-07	Iridocyclitis	365120	A	C	-0.0478621	0.26309	0.0191231	0.01232	0.00338753	24.9932
88	M00054	tryptophan	Known	Amino acid	7804	rs2688858	T	C	0.0043	0.5742	0.0009	2.837e-06	Iridocyclitis	365120	T	C	0.00975289	0.554592	0.016898	0.56383	0.00309402	22.821
89	M00054	tryptophan	Known	Amino acid	7804	rs2717586	A	G	0.0043	0.3962	0.0009	2.314e-06	Iridocyclitis	365120	A	G	0.0152129	0.368489	0.0175162	0.385119	0.00309402	22.821
90	M00054	tryptophan	Known	Amino acid	7804	rs2722407	A	G	0.0041	0.587	0.0009	6.472e-06	Iridocyclitis	365120	A	G	0.0100999	0.579365	0.0170416	0.553407	0.00281369	20.7474
91	M00054	tryptophan	Known	Amino acid	7804	rs2769419	A	G	0.004	0.4777	0.0009	6.163e-06	Iridocyclitis	365120	A	G	-0.0124597	0.416315	0.0170435	0.464746	0.00267847	19.7477
92	M00054	tryptophan	Known	Amino acid	7804	rs2798184	T	C	-0.0049	0.4314	0.0009	6.371e-08	Iridocyclitis	365120	T	C	0.0106581	0.508467	0.0168786	0.527745	0.004014	29.6339
93	M00054	tryptophan	Known	Amino acid	7804	rs2813760	A	G	0.0044	0.5775	0.0009	1.187e-06	Iridocyclitis	365120	A	G	0.00977524	0.468684	0.0169282	0.563634	0.00323913	23.8947
94	M00054	tryptophan	Known	Amino acid	7804	rs2834164	A	C	-0.0045	0.5041	0.0009	4.761e-07	Iridocyclitis	365120	A	C	0.00409565	0.500556	0.0167922	0.807307	0.00338753	24.9932
95	M00054	tryptophan	Known	Amino acid	7804	rs284191	A	G	-0.006	0.615	0.001	1.973e-09	Iridocyclitis	365120	A	G	-0.0243851	0.632744	0.017443	0.162117	0.00639659	35.9871
96	M00054	tryptophan	Known	Amino acid	7804	rs2868072	A	G	0.004	0.4829	0.0009	9.036e-06	Iridocyclitis	365120	A	G	0.00736213	0.528357	0.0167987	0.6612	0.00267847	19.7477
97	M00054	tryptophan	Known	Amino acid	7804	rs295142	A	G	-0.0048	0.5909	0.0009	1.538e-07	Iridocyclitis	365120	A	G	-0.00580873	0.635817	0.0174651	0.739444	0.00385246	28.4367
98	M00054	tryptophan	Known	Amino acid	7804	rs2966079	T	C	-0.0042	0.5425	0.0009	2.525e-06	Iridocyclitis	365120	T	C	-0.0253253	0.578237	0.017028	0.136943	0.00295221	21.7719
99	M00054	tryptophan	Known	Amino acid	7804	rs2970335	A	C	0.0044	0.4039	0.0009	1.023e-06	Iridocyclitis	365120	A	C	-0.00921021	0.310473	0.0181544	0.611926	0.00323913	23.8947
100	M00054	tryptophan	Known	Amino acid	7804	rs2977272	T	C	0.005	0.341	0.001	5.733e-07	Iridocyclitis	365120	T	C	0.00265612	0.243929	0.0196593	0.892527	0.00445077	24.9911
101	M00054	tryptophan	Known	Amino acid	7804	rs33980	C	G	-0.0077	0.9071	0.0017	9.108e-06	Iridocyclitis	365120	C	G	-0.0204438	0.887023	0.0265137	0.44067	0.00278158	20.51
102	M00054	tryptophan	Known	Amino acid	7804	rs341973	T	C	0.005	0.493	0.001	5.733e-07	Iridocyclitis	365120	T	C	-0.0244714	0.444333	0.0169738	0.149383	0.00445077	24.9911
103	M00054	tryptophan	Known	Amino acid	7804	rs3742929	T	C	-0.0044	0.512	0.0009	1.01e-06	Iridocyclitis	365120	T	C	0.00617445	0.54945	0.0168869	0.714638	0.00323913	23.8947
104	M00054	tryptophan	Known	Amino acid	7804	rs3751181	A	G	0.0041	0.6085	0.0009	5.185e-06	Iridocyclitis	365120	A	G	-0.008973	0.520792	0.016799	0.593245	0.00281369	20.7474
105	M00054	tryptophan	Known	Amino acid	7804	rs3772343	A	C	0.028	0.987	0.006	3.061e-06	Iridocyclitis	365120	A	C	0.0955957	0.962796	0.0446331	0.0322085	0.00387934	21.77
106	M00054	tryptophan	Known	Amino acid	7804	rs3773729	T	C	0.004	0.6291	0.0009	8.571e-06	Iridocyclitis	365120	T	C	-0.00970108	0.729212	0.0189049	0.607845	0.00267847	19.7477
107	M00054	tryptophan	Known	Amino acid	7804	rs3780494	T	C	-0.023	0.9855	0.0051	7.022e-06	Iridocyclitis	365120	T	C	-0.105903	0.983206	0.0654286	0.105532	0.00275761	20.3328
108	M00054	tryptophan	Known	Amino acid	7804	rs38271	A	G	-0.0051	0.5925	0.0009	1.185e-08	Iridocyclitis	365120	A	G	0.000314538	0.620895	0.0172535	0.985455	0.00434691	32.1024
109	M00054	tryptophan	Known	Amino acid	7804	rs3927971	T	C	0.0042	0.5178	0.0009	8.977e-06	Iridocyclitis	365120	T	C	-0.00908677	0.54236	0.0170547	0.59417	0.00295221	21.7719
110	M00054	tryptophan	Known	Amino acid	7804	rs4063769	T	C	-0.0043	0.5301	0.0009	1.297e-06	Iridocyclitis	365120	T	C	0.0255133	0.469337	0.0168421	0.129809	0.00309402	22.821
111	M00054	tryptophan	Known	Amino acid	7804	rs4144737	A	G	0.004	0.5818	0.0009	9.859e-06	Iridocyclitis	365120	A	G	-0.00230197	0.657301	0.0176542	0.896256	0.00267847	19.7477
112	M00054	tryptophan	Known	Amino acid	7804	rs42162	T	C	0.004	0.5492	0.0009	8.217e-06	Iridocyclitis	365120	T	C	0.00154831	0.557441	0.0168818	0.926925	0.00267847	19.7477
113	M00054	tryptophan	Known	Amino acid	7804	rs428185	T	C	-0.0045	0.5851	0.0009	6.254e-07	Iridocyclitis	365120	T	C	0.00496666	0.536582	0.0167956	0.76745	0.00338753	24.9932
114	M00054	tryptophan	Known	Amino acid	7804	rs4306882	T	G	-0.0057	0.6153	0.0009	2.52e-10	Iridocyclitis	365120	T	G	-0.000750642	0.562238	0.0169132	0.9646	0.005424	40.1002
115	M00054	tryptophan	Known	Amino acid	7804	rs430727	T	C	0.0041	0.4628	0.0009	5.128e-06	Iridocyclitis	365120	T	C	0.00580761	0.407165	0.0170735	0.733741	0.00281369	20.7474
116	M00054	tryptophan	Known	Amino acid	7804	rs4611118	A	G	-0.0044	0.609	0.0009	9.406e-07	Iridocyclitis	365120	A	G	-0.0119584	0.510942	0.0168206	0.477125	0.00323913	23.8947
117	M00054	tryptophan	Known	Amino acid	7804	rs4615256	A	G	0.0049	0.5327	0.0009	4.988e-08	Iridocyclitis	365120	A	G	0.0143514	0.443303	0.0169435	0.396986	0.004014	29.6339
118	M00054	tryptophan	Known	Amino acid	7804	rs4684599	T	C	-0.0042	0.6319	0.0009	2.889e-06	Iridocyclitis	365120	T	C	-0.00568004	0.571206	0.0169954	0.73822	0.00295221	21.7719
119	M00054	tryptophan	Known	Amino acid	7804	rs4686980	T	C	0.005	0.361	0.001	5.733e-07	Iridocyclitis	365120	T	C	0.0377554	0.38242	0.0174456	0.0304509	0.00445077	24.9911
120	M00054	tryptophan	Known	Amino acid	7804	rs4695289	A	G	-0.0045	0.3489	0.0009	7.948e-07	Iridocyclitis	365120	A	G	-0.000253215	0.317826	0.0182035	0.988902	0.00338753	24.9932
121	M00054	tryptophan	Known	Amino acid	7804	rs4702007	A	G	-0.0041	0.3929	0.0009	6.109e-06	Iridocyclitis	365120	A	G	-0.0139535	0.495044	0.0167872	0.40586	0.00281369	20.7474
122	M00054	tryptophan	Known	Amino acid	7804	rs4751282	T	C	0.0045	0.5421	0.0009	7.405e-07	Iridocyclitis	365120	T	C	0.000246106	0.482234	0.0169314	0.988403	0.00338753	24.9932
123	M00054	tryptophan	Known	Amino acid	7804	rs4755291	A	G	-0.0041	0.4644	0.0009	5.253e-06	Iridocyclitis	365120	A	G	0.00298348	0.46472	0.0168305	0.859299	0.00281369	20.7474
124	M00054	tryptophan	Known	Amino acid	7804	rs4849291	C	G	0.0041	0.6092	0.0009	5.933e-06	Iridocyclitis	365120	C	G	-0.0231183	0.642984	0.0175252	0.18712	0.00281369	20.7474
125	M00054	tryptophan	Known	Amino acid	7804	rs4870304	A	G	0.0041	0.5823	0.0009	8.313e-06	Iridocyclitis	365120	A	G	0.0175996	0.667131	0.01797	0.327387	0.00281369	20.7474
126	M00054	tryptophan	Known	Amino acid	7804	rs4880888	A	G	-0.0046	0.4785	0.0009	3.243e-07	Iridocyclitis	365120	A	G	0.0249355	0.481294	0.0167799	0.137269	0.00353923	26.1164
127	M00054	tryptophan	Known	Amino acid	7804	rs4926571	T	C	-0.0048	0.5231	0.0009	9.025e-08	Iridocyclitis	365120	T	C	0.00540649	0.600903	0.017179	0.752978	0.00385246	28.4367
128	M00054	tryptophan	Known	Amino acid	7804	rs4958379	A	G	-0.005	0.433	0.0009	2.176e-08	Iridocyclitis	365120	A	G	0.0322447	0.374259	0.0173081	0.0624655	0.00417882	30.8558
129	M00054	tryptophan	Known	Amino acid	7804	rs4972588	A	G	-0.0046	0.5138	0.0009	3.744e-07	Iridocyclitis	365120	A	G	-0.0083054	0.523511	0.0168082	0.621215	0.00353923	26.1164
130	M00054	tryptophan	Known	Amino acid	7804	rs4989308	A	G	-0.0045	0.3746	0.0009	8.432e-07	Iridocyclitis	365120	A	G	0.00363514	0.29833	0.0183721	0.843153	0.00338753	24.9932
131	M00054	tryptophan	Known	Amino acid	7804	rs502654	T	C	-0.0046	0.559	0.0009	2.597e-07	Iridocyclitis	365120	T	C	0.0172479	0.528629	0.0169277	0.308244	0.00353923	26.1164
132	M00054	tryptophan	Known	Amino acid	7804	rs575257	A	G	-0.0042	0.6005	0.0009	3.511e-06	Iridocyclitis	365120	A	G	0.00937654	0.543175	0.0168515	0.577922	0.00295221	21.7719
133	M00054	tryptophan	Known	Amino acid	7804	rs5997110	T	C	-0.005	0.523	0.001	5.733e-07	Iridocyclitis	365120	T	C	0.00928185	0.430532	0.0170181	0.585472	0.00445077	24.9911
134	M00054	tryptophan	Known	Amino acid	7804	rs6001129	T	C	-0.009	0.134	0.002	6.795e-06	Iridocyclitis	365120	T	C	0.00692803	0.0874344	0.0297373	0.815781	0.00360818	20.2428
135	M00054	tryptophan	Known	Amino acid	7804	rs603446	T	C	0.0051	0.4448	0.0009	1.383e-08	Iridocyclitis	365120	T	C	-0.000614845	0.359329	0.0175604	0.972069	0.00434691	32.1024
136	M00054	tryptophan	Known	Amino acid	7804	rs6077611	T	G	-0.0041	0.4794	0.0009	5.321e-06	Iridocyclitis	365120	T	G	-0.00108336	0.533519	0.0168521	0.948742	0.00281369	20.7474
137	M00054	tryptophan	Known	Amino acid	7804	rs6110544	T	C	0.004	0.4394	0.0009	7.011e-06	Iridocyclitis	365120	T	C	0.0280168	0.555684	0.0169301	0.0979558	0.00267847	19.7477
138	M00054	tryptophan	Known	Amino acid	7804	rs6130271	T	C	-0.004	0.5352	0.0009	7.398e-06	Iridocyclitis	365120	T	C	0.000669392	0.533756	0.0168397	0.968292	0.00267847	19.7477
139	M00054	tryptophan	Known	Amino acid	7804	rs6435723	T	C	-0.008	0.8977	0.0018	6.907e-06	Iridocyclitis	365120	T	C	-0.0356512	0.895428	0.0275514	0.195669	0.00267847	19.7477
140	M00054	tryptophan	Known	Amino acid	7804	rs6454864	T	C	0.004	0.3705	0.0009	8.872e-06	Iridocyclitis	365120	T	C	-0.00168272	0.478346	0.0167969	0.920201	0.00267847	19.7477
141	M00054	tryptophan	Known	Amino acid	7804	rs6480970	A	G	-0.0049	0.6159	0.0009	4.287e-08	Iridocyclitis	365120	A	G	-0.0172926	0.656822	0.0176927	0.328376	0.004014	29.6339
142	M00054	tryptophan	Known	Amino acid	7804	rs6517254	T	C	-0.0042	0.3971	0.0009	3.119e-06	Iridocyclitis	365120	T	C	0.0120473	0.30147	0.0182955	0.510229	0.00295221	21.7719
143	M00054	tryptophan	Known	Amino acid	7804	rs6534667	C	G	-0.0043	0.4186	0.0009	1.491e-06	Iridocyclitis	365120	C	G	-0.0241005	0.360883	0.0174886	0.168182	0.00309402	22.821
144	M00054	tryptophan	Known	Amino acid	7804	rs6537156	T	C	0.004	0.4485	0.0009	8.091e-06	Iridocyclitis	365120	T	C	0.0104235	0.464604	0.0168021	0.535014	0.00267847	19.7477
145	M00054	tryptophan	Known	Amino acid	7804	rs6586235	A	C	0.0043	0.4598	0.0009	1.622e-06	Iridocyclitis	365120	A	C	0.00655577	0.545359	0.0168979	0.698043	0.00309402	22.821
146	M00054	tryptophan	Known	Amino acid	7804	rs6685230	T	C	-0.0042	0.3976	0.0009	7.78e-06	Iridocyclitis	365120	T	C	-0.018471	0.287361	0.019067	0.332673	0.00295221	21.7719
147	M00054	tryptophan	Known	Amino acid	7804	rs6730726	A	G	-0.004	0.5312	0.0009	7.167e-06	Iridocyclitis	365120	A	G	0.00729701	0.569406	0.0169162	0.666205	0.00267847	19.7477
148	M00054	tryptophan	Known	Amino acid	7804	rs6747650	A	G	-0.0041	0.5825	0.0009	4.362e-06	Iridocyclitis	365120	A	G	0.0204391	0.622317	0.0173274	0.238166	0.00281369	20.7474
149	M00054	tryptophan	Known	Amino acid	7804	rs6759991	T	G	0.0076	0.8623	0.0016	2.521e-06	Iridocyclitis	365120	T	G	-0.0289576	0.814238	0.0215152	0.178331	0.00305826	22.5564
150	M00054	tryptophan	Known	Amino acid	7804	rs6819555	A	G	-0.0043	0.5862	0.0009	3.693e-06	Iridocyclitis	365120	A	G	-0.00751254	0.557065	0.016942	0.657456	0.00309402	22.821
151	M00054	tryptophan	Known	Amino acid	7804	rs682359	T	G	0.0044	0.5812	0.0009	6.54e-07	Iridocyclitis	365120	T	G	0.00844908	0.634545	0.0174403	0.628061	0.00323913	23.8947
152	M00054	tryptophan	Known	Amino acid	7804	rs6826247	T	C	0.0048	0.5071	0.0009	8.797e-08	Iridocyclitis	365120	T	C	0.0204769	0.479083	0.0168277	0.223658	0.00385246	28.4367
153	M00054	tryptophan	Known	Amino acid	7804	rs688627	T	C	0.0042	0.5878	0.0009	3.615e-06	Iridocyclitis	365120	T	C	-0.0153428	0.574898	0.0169944	0.366625	0.00295221	21.7719
154	M00054	tryptophan	Known	Amino acid	7804	rs6910731	A	G	0.0041	0.4497	0.0009	6.679e-06	Iridocyclitis	365120	A	G	0.0013254	0.382147	0.0172884	0.938891	0.00281369	20.7474
155	M00054	tryptophan	Known	Amino acid	7804	rs6935961	A	G	-0.0056	0.5578	0.0009	3.753e-10	Iridocyclitis	365120	A	G	-0.0233709	0.658195	0.0176502	0.185465	0.00523635	38.7055
156	M00054	tryptophan	Known	Amino acid	7804	rs699856	T	C	0.004	0.3661	0.0009	8.012e-06	Iridocyclitis	365120	T	C	-0.0162278	0.423711	0.0169596	0.338641	0.00267847	19.7477
157	M00054	tryptophan	Known	Amino acid	7804	rs7006068	T	C	0.0045	0.6264	0.0009	4.801e-07	Iridocyclitis	365120	T	C	-0.00430536	0.559562	0.0168784	0.79866	0.00338753	24.9932
158	M00054	tryptophan	Known	Amino acid	7804	rs7009696	T	C	0.0041	0.6243	0.0009	6.166e-06	Iridocyclitis	365120	T	C	-0.00733612	0.616551	0.0172252	0.670184	0.00281369	20.7474
159	M00054	tryptophan	Known	Amino acid	7804	rs710580	A	C	-0.005	0.3566	0.0009	3.574e-08	Iridocyclitis	365120	A	C	0.0107811	0.35559	0.0175265	0.538466	0.00417882	30.8558
160	M00054	tryptophan	Known	Amino acid	7804	rs7109477	A	G	-0.0047	0.4588	0.0009	1.887e-07	Iridocyclitis	365120	A	G	0.0177614	0.465344	0.016812	0.290753	0.0036942	27.2642
161	M00054	tryptophan	Known	Amino acid	7804	rs719564	A	G	0.0044	0.6101	0.0009	1.276e-06	Iridocyclitis	365120	A	G	0.0207502	0.648462	0.0175426	0.236871	0.00323913	23.8947
162	M00054	tryptophan	Known	Amino acid	7804	rs7230740	A	C	0.0044	0.6655	0.0009	1.559e-06	Iridocyclitis	365120	A	C	-0.0136889	0.627758	0.0173552	0.430257	0.00323913	23.8947
163	M00054	tryptophan	Known	Amino acid	7804	rs7246393	A	G	0.0043	0.5222	0.0009	1.554e-06	Iridocyclitis	365120	A	G	0.0255142	0.48323	0.0167924	0.128665	0.00309402	22.821
164	M00054	tryptophan	Known	Amino acid	7804	rs7463805	T	C	-0.0053	0.5213	0.0009	4.596e-09	Iridocyclitis	365120	T	C	-0.000868016	0.469021	0.0168081	0.958813	0.0046929	34.6696
165	M00054	tryptophan	Known	Amino acid	7804	rs7505177	T	G	-0.0043	0.4132	0.0009	5.859e-06	Iridocyclitis	365120	T	G	-0.0143292	0.410717	0.0170853	0.401646	0.00309402	22.821
166	M00054	tryptophan	Known	Amino acid	7804	rs7584842	T	C	-0.005	0.5377	0.0009	4.15e-08	Iridocyclitis	365120	T	C	0.0058717	0.59784	0.0171305	0.731777	0.00417882	30.8558
167	M00054	tryptophan	Known	Amino acid	7804	rs7594598	A	C	0.004	0.4257	0.0009	9.497e-06	Iridocyclitis	365120	A	C	0.0144199	0.372265	0.0174186	0.407758	0.00267847	19.7477
168	M00054	tryptophan	Known	Amino acid	7804	rs7638383	A	G	0.0047	0.3984	0.0009	1.641e-07	Iridocyclitis	365120	A	G	-0.00537184	0.307712	0.0182294	0.768238	0.0036942	27.2642
169	M00054	tryptophan	Known	Amino acid	7804	rs7810390	A	G	-0.0045	0.5928	0.0009	5.611e-07	Iridocyclitis	365120	A	G	-0.0329798	0.614578	0.0172307	0.0556186	0.00338753	24.9932
170	M00054	tryptophan	Known	Amino acid	7804	rs7843149	T	C	-0.0041	0.3896	0.0009	6.554e-06	Iridocyclitis	365120	T	C	-0.0158018	0.354951	0.0175073	0.366749	0.00281369	20.7474
171	M00054	tryptophan	Known	Amino acid	7804	rs8006663	A	G	-0.0046	0.4556	0.0009	3.016e-07	Iridocyclitis	365120	A	G	-0.000876897	0.511831	0.016821	0.958424	0.00353923	26.1164
172	M00054	tryptophan	Known	Amino acid	7804	rs8021242	T	C	0.0049	0.5899	0.0009	5.183e-08	Iridocyclitis	365120	T	C	-0.00490819	0.598686	0.0171096	0.774214	0.004014	29.6339
173	M00054	tryptophan	Known	Amino acid	7804	rs8088963	A	G	0.0044	0.6387	0.0009	8.287e-07	Iridocyclitis	365120	A	G	0.00403858	0.589077	0.0171509	0.813841	0.00323913	23.8947
174	M00054	tryptophan	Known	Amino acid	7804	rs8110890	T	G	0.0045	0.4741	0.0009	7.505e-07	Iridocyclitis	365120	T	G	-0.0183407	0.483046	0.0168945	0.277653	0.00338753	24.9932
175	M00054	tryptophan	Known	Amino acid	7804	rs860916	A	G	-0.0047	0.4232	0.0009	1.512e-07	Iridocyclitis	365120	A	G	0.0121159	0.466129	0.0169062	0.473587	0.0036942	27.2642
176	M00054	tryptophan	Known	Amino acid	7804	rs875184	T	C	-0.0041	0.403	0.0009	5.689e-06	Iridocyclitis	365120	T	C	0.0263383	0.400986	0.0172081	0.125874	0.00281369	20.7474
177	M00054	tryptophan	Known	Amino acid	7804	rs875283	A	G	-0.0043	0.4896	0.0009	2.341e-06	Iridocyclitis	365120	A	G	0.0167271	0.426261	0.0169977	0.325077	0.00309402	22.821
178	M00054	tryptophan	Known	Amino acid	7804	rs881562	T	G	0.0044	0.4978	0.0009	1.451e-06	Iridocyclitis	365120	T	G	-0.00274083	0.54847	0.0169691	0.871685	0.00323913	23.8947
179	M00054	tryptophan	Known	Amino acid	7804	rs893922	A	G	0.0042	0.366	0.0009	3.945e-06	Iridocyclitis	365120	A	G	0.0113506	0.422611	0.0170384	0.5053	0.00295221	21.7719
180	M00054	tryptophan	Known	Amino acid	7804	rs915281	T	C	-0.0041	0.5076	0.0009	4.423e-06	Iridocyclitis	365120	T	C	0.0166564	0.538876	0.0168722	0.32354	0.00281369	20.7474
181	M00054	tryptophan	Known	Amino acid	7804	rs928963	A	C	0.0042	0.3985	0.0009	3.622e-06	Iridocyclitis	365120	A	C	-0.0156787	0.405023	0.0171304	0.360058	0.00295221	21.7719
182	M00054	tryptophan	Known	Amino acid	7804	rs9315440	A	G	0.0048	0.5843	0.0009	6.712e-08	Iridocyclitis	365120	A	G	0.0105972	0.632387	0.0174445	0.543532	0.00385246	28.4367
183	M00054	tryptophan	Known	Amino acid	7804	rs9330454	A	G	-0.0066	0.4006	0.0015	6.044e-06	Iridocyclitis	365120	A	G	-0.0201418	0.357287	0.0176052	0.252589	0.00262531	19.3547
184	M00054	tryptophan	Known	Amino acid	7804	rs937382	T	C	-0.0046	0.4466	0.0009	2.312e-07	Iridocyclitis	365120	T	C	0.00825093	0.413349	0.0171056	0.629555	0.00353923	26.1164
185	M00054	tryptophan	Known	Amino acid	7804	rs938040	T	C	0.0074	0.107	0.0017	9.124e-06	Iridocyclitis	365120	T	C	0.0231572	0.101756	0.0278588	0.405841	0.0025696	18.9429
186	M00054	tryptophan	Known	Amino acid	7804	rs9464137	A	C	0.0041	0.5592	0.0009	4.445e-06	Iridocyclitis	365120	A	C	-0.00663446	0.543031	0.0168063	0.693019	0.00281369	20.7474
187	M00054	tryptophan	Known	Amino acid	7804	rs9511152	A	G	-0.005	0.559	0.0009	2.985e-08	Iridocyclitis	365120	A	G	-0.0170295	0.532091	0.0168521	0.312244	0.00417882	30.8558
188	M00054	tryptophan	Known	Amino acid	7804	rs9517869	T	C	-0.0046	0.3661	0.0009	3.457e-07	Iridocyclitis	365120	T	C	-0.0619434	0.338736	0.0179643	0.000564443	0.00353923	26.1164
189	M00054	tryptophan	Known	Amino acid	7804	rs9523030	T	G	0.0043	0.6269	0.0009	5.647e-06	Iridocyclitis	365120	T	G	0.0144376	0.666186	0.0179205	0.420447	0.00309402	22.821
190	M00054	tryptophan	Known	Amino acid	7804	rs9541214	T	C	-0.0042	0.653	0.0009	3.797e-06	Iridocyclitis	365120	T	C	0.00169066	0.642064	0.0174839	0.922966	0.00295221	21.7719
191	M00054	tryptophan	Known	Amino acid	7804	rs9543391	T	G	0.0041	0.3993	0.0009	6.39e-06	Iridocyclitis	365120	T	G	0.0027321	0.309036	0.0181829	0.880562	0.00281369	20.7474
192	M00054	tryptophan	Known	Amino acid	7804	rs9610322	A	G	-0.0043	0.5195	0.0009	1.119e-06	Iridocyclitis	365120	A	G	0.00769588	0.52864	0.0168523	0.64791	0.00309402	22.821
193	M00054	tryptophan	Known	Amino acid	7804	rs9646527	A	T	0.004	0.3795	0.0009	9.002e-06	Iridocyclitis	365120	A	T	-0.0302826	0.374152	0.0173564	0.081027	0.00267847	19.7477
194	M00054	tryptophan	Known	Amino acid	7804	rs9649963	T	C	0.0041	0.634	0.0009	5.841e-06	Iridocyclitis	365120	T	C	-0.00423081	0.618766	0.0172922	0.806715	0.00281369	20.7474
195	M00054	tryptophan	Known	Amino acid	7804	rs972459	T	C	0.005	0.5787	0.0009	1.969e-08	Iridocyclitis	365120	T	C	-0.017545	0.576	0.0169694	0.301175	0.00417882	30.8558
196	M00054	tryptophan	Known	Amino acid	7804	rs993927	T	G	0.0042	0.3773	0.0009	2.636e-06	Iridocyclitis	365120	T	G	-0.0123718	0.343948	0.0176556	0.483471	0.00295221	21.7719
197	M00054	tryptophan	Known	Amino acid	7804	rs9948912	A	G	0.004	0.3616	0.0009	9.579e-06	Iridocyclitis	365120	A	G	0.029336	0.32754	0.017959	0.102365	0.00267847	19.7477
198	M00054	tryptophan	Known	Amino acid	7804	rs9950125	A	G	-0.004	0.4521	0.0009	7.715e-06	Iridocyclitis	365120	A	G	0.0138132	0.440295	0.0168902	0.413459	0.00267847	19.7477
199	M00054	tryptophan	Known	Amino acid	7804	rs9989564	A	G	-0.0042	0.5142	0.0009	3.095e-06	Iridocyclitis	365120	A	G	0.011727	0.472298	0.0167474	0.483783	0.00295221	21.7719
200	M00059	histidine	Known	Amino acid	7804	rs1527683	T	C	0.0061	0.8	0.0013	2.168e-06	Iridocyclitis	365120	T	C	0.037382	0.810053	0.0213979	0.080638	0.00298464	22.0118
201	M00059	histidine	Known	Amino acid	7804	rs16868246	C	G	0.0097	0.2113	0.0013	1.778e-14	Iridocyclitis	365120	C	G	0.0250969	0.160677	0.0228656	0.272387	0.00751275	55.6594
202	M00059	histidine	Known	Amino acid	7804	rs2176664	T	C	-0.0059	0.2846	0.0012	2.027e-06	Iridocyclitis	365120	T	C	0.0110947	0.385188	0.0172794	0.520822	0.00327592	24.167
203	M00059	histidine	Known	Amino acid	7804	rs4288369	C	G	-0.0453	0.0134	0.0102	9.307e-06	Iridocyclitis	365120	C	G	0.0235985	0.01256	0.0749261	0.752794	0.0110702	19.7017
204	M00059	histidine	Known	Amino acid	7804	rs4768741	C	G	-0.015	0.9153	0.0032	3.524e-06	Iridocyclitis	365120	C	G	-0.0161615	0.90979	0.0294956	0.583741	0.0123167	21.9477
205	M00059	histidine	Known	Amino acid	7804	rs7014133	A	G	-0.0561	0.0119	0.0109	2.739e-07	Iridocyclitis	365120	A	G	0.332618	0.0037416	0.138333	0.0161957	0.0148111	26.4594
206	M00059	histidine	Known	Amino acid	7804	rs715	T	C	0.0059	0.7135	0.0012	1.651e-06	Iridocyclitis	365120	T	C	-0.0153151	0.688068	0.0181742	0.399408	0.00327592	24.167
207	M00060	leucine	Known	Amino acid	7799	rs10004285	A	G	0.005	0.374	0.001	5.733e-07	Iridocyclitis	365120	A	G	-0.0252657	0.4616	0.0168505	0.133769	0.00445315	24.9911
208	M00060	leucine	Known	Amino acid	7799	rs1003887	T	C	-0.005	0.651	0.001	5.733e-07	Iridocyclitis	365120	T	C	0.00593421	0.726476	0.0190477	0.755386	0.00445315	24.9911
209	M00060	leucine	Known	Amino acid	7799	rs10190188	T	C	0.005	0.662	0.001	5.733e-07	Iridocyclitis	365120	T	C	0.0119416	0.624481	0.0174389	0.493491	0.00445315	24.9911
210	M00060	leucine	Known	Amino acid	7799	rs1025466	T	C	-0.0041	0.4062	0.0009	6.253e-06	Iridocyclitis	365120	T	C	-0.0161355	0.466498	0.0169643	0.34153	0.00281522	20.7474
211	M00060	leucine	Known	Amino acid	7799	rs10258601	A	G	0.0044	0.4382	0.0009	6.734e-07	Iridocyclitis	365120	A	G	-0.0129527	0.464615	0.0168208	0.441276	0.00324089	23.8947
212	M00060	leucine	Known	Amino acid	7799	rs1038555	T	C	-0.004	0.4023	0.0009	7.988e-06	Iridocyclitis	365120	T	C	0.0245851	0.460103	0.0169638	0.147261	0.00267993	19.7477
213	M00060	leucine	Known	Amino acid	7799	rs1043991	T	C	0.0048	0.6375	0.0009	8.333e-08	Iridocyclitis	365120	T	C	-0.0302047	0.691615	0.0181825	0.0966741	0.00385455	28.4367
214	M00060	leucine	Known	Amino acid	7799	rs10487377	A	G	0.0046	0.5764	0.0009	4.091e-07	Iridocyclitis	365120	A	G	-0.00587516	0.55344	0.0168637	0.727545	0.00354114	26.1163
215	M00060	leucine	Known	Amino acid	7799	rs10500907	A	G	0.0042	0.3597	0.0009	3.547e-06	Iridocyclitis	365120	A	G	-0.0227322	0.357212	0.0175123	0.194262	0.00295381	21.7719
216	M00060	leucine	Known	Amino acid	7799	rs10736117	A	G	-0.004	0.6265	0.0009	8.497e-06	Iridocyclitis	365120	A	G	0.00198746	0.681969	0.0180608	0.912375	0.00267993	19.7477
217	M00060	leucine	Known	Amino acid	7799	rs10763843	A	G	-0.0042	0.4283	0.0009	3.451e-06	Iridocyclitis	365120	A	G	0.0202444	0.355202	0.0175521	0.248751	0.00295381	21.7719
218	M00060	leucine	Known	Amino acid	7799	rs10763940	A	G	0.0048	0.3654	0.0009	1.174e-07	Iridocyclitis	365120	A	G	-0.0310967	0.379189	0.017247	0.0713855	0.00385455	28.4367
219	M00060	leucine	Known	Amino acid	7799	rs10798580	A	G	-0.0042	0.4216	0.0009	3.64e-06	Iridocyclitis	365120	A	G	-0.0115091	0.37316	0.0174208	0.508834	0.00295381	21.7719
220	M00060	leucine	Known	Amino acid	7799	rs10810580	T	C	0.0046	0.5583	0.0009	3.282e-07	Iridocyclitis	365120	T	C	-0.00838848	0.547697	0.0169067	0.619779	0.00354114	26.1163
221	M00060	leucine	Known	Amino acid	7799	rs10828678	A	G	0.004	0.5105	0.0009	7.202e-06	Iridocyclitis	365120	A	G	-0.0247193	0.547294	0.0168614	0.14264	0.00267993	19.7477
222	M00060	leucine	Known	Amino acid	7799	rs10887020	T	C	0.004	0.5133	0.0009	7.289e-06	Iridocyclitis	365120	T	C	-0.00597213	0.448513	0.0168513	0.723038	0.00267993	19.7477
223	M00060	leucine	Known	Amino acid	7799	rs10923016	A	G	0.0053	0.6191	0.0009	2.88e-09	Iridocyclitis	365120	A	G	-0.0301448	0.481312	0.0168015	0.0727847	0.00469544	34.6696
224	M00060	leucine	Known	Amino acid	7799	rs10937762	A	G	0.0044	0.5674	0.0009	1.528e-06	Iridocyclitis	365120	A	G	0.0147286	0.554292	0.0170028	0.386354	0.00324089	23.8947
225	M00060	leucine	Known	Amino acid	7799	rs10954411	A	T	0.0043	0.3772	0.0009	1.809e-06	Iridocyclitis	365120	A	T	-0.0208597	0.310129	0.0181644	0.25081	0.0030957	22.8209
226	M00060	leucine	Known	Amino acid	7799	rs10973683	A	C	-0.0041	0.4002	0.0009	6.541e-06	Iridocyclitis	365120	A	C	-0.00704575	0.412527	0.0170234	0.678957	0.00281522	20.7474
227	M00060	leucine	Known	Amino acid	7799	rs11007082	T	G	0.0043	0.3779	0.0009	1.842e-06	Iridocyclitis	365120	T	G	-0.0132908	0.323822	0.0179541	0.459138	0.0030957	22.8209
228	M00060	leucine	Known	Amino acid	7799	rs1104999	T	C	0.0041	0.4822	0.0009	3.51e-06	Iridocyclitis	365120	T	C	-0.0125869	0.456399	0.0168876	0.456071	0.00281522	20.7474
229	M00060	leucine	Known	Amino acid	7799	rs11117808	A	C	0.004	0.4457	0.0009	8.398e-06	Iridocyclitis	365120	A	C	0.0133811	0.594847	0.0171037	0.434008	0.00267993	19.7477
230	M00060	leucine	Known	Amino acid	7799	rs11124743	A	G	0.0043	0.6354	0.0009	1.91e-06	Iridocyclitis	365120	A	G	0.00948007	0.62076	0.0173388	0.584546	0.0030957	22.8209
231	M00060	leucine	Known	Amino acid	7799	rs11144511	T	C	-0.0042	0.4497	0.0009	8.417e-06	Iridocyclitis	365120	T	C	-0.0284693	0.508805	0.0171517	0.096946	0.00295381	21.7719
232	M00060	leucine	Known	Amino acid	7799	rs11183620	A	G	0.0041	0.4676	0.0009	4.681e-06	Iridocyclitis	365120	A	G	0.0366345	0.357757	0.0177067	0.0385496	0.00281522	20.7474
233	M00060	leucine	Known	Amino acid	7799	rs11203041	A	G	-0.0043	0.4458	0.0009	1.953e-06	Iridocyclitis	365120	A	G	0.00522631	0.440529	0.0168929	0.757033	0.0030957	22.8209
234	M00060	leucine	Known	Amino acid	7799	rs11578928	A	C	0.0041	0.4246	0.0009	4.748e-06	Iridocyclitis	365120	A	C	-0.0154285	0.510029	0.0168751	0.360573	0.00281522	20.7474
235	M00060	leucine	Known	Amino acid	7799	rs11657125	T	C	0.0041	0.5604	0.0009	5.71e-06	Iridocyclitis	365120	T	C	0.00894872	0.54592	0.0168385	0.595111	0.00281522	20.7474
236	M00060	leucine	Known	Amino acid	7799	rs11868948	A	G	-0.0042	0.6435	0.0009	4.628e-06	Iridocyclitis	365120	A	G	-0.0025827	0.590995	0.0170689	0.879731	0.00295381	21.7719
237	M00060	leucine	Known	Amino acid	7799	rs11952637	A	G	0.0043	0.4212	0.0009	4.313e-06	Iridocyclitis	365120	A	G	0.00620015	0.435814	0.0168769	0.713339	0.0030957	22.8209
238	M00060	leucine	Known	Amino acid	7799	rs11988092	T	C	-0.0046	0.6185	0.0009	3.287e-07	Iridocyclitis	365120	T	C	0.014983	0.530974	0.0168794	0.37473	0.00354114	26.1163
239	M00060	leucine	Known	Amino acid	7799	rs11999261	A	T	-0.0087	0.0943	0.0017	6.559e-07	Iridocyclitis	365120	A	T	0.0288592	0.0732753	0.0321415	0.36925	0.00355017	26.1832
240	M00060	leucine	Known	Amino acid	7799	rs12047618	T	G	0.0046	0.3271	0.0009	4.25e-07	Iridocyclitis	365120	T	G	0.0158965	0.3173	0.0180457	0.378369	0.00354114	26.1163
241	M00060	leucine	Known	Amino acid	7799	rs12196614	A	T	0.0107	0.9386	0.0024	6.418e-06	Iridocyclitis	365120	A	T	0.015606	0.880234	0.0257833	0.544994	0.00269666	19.8713
242	M00060	leucine	Known	Amino acid	7799	rs12344504	T	C	-0.004	0.5957	0.0009	6.704e-06	Iridocyclitis	365120	T	C	0.0342903	0.616937	0.0172352	0.0466412	0.00267993	19.7477
243	M00060	leucine	Known	Amino acid	7799	rs12468540	A	G	0.0041	0.5563	0.0009	5.758e-06	Iridocyclitis	365120	A	G	-0.0149801	0.55101	0.0168574	0.374198	0.00281522	20.7474
244	M00060	leucine	Known	Amino acid	7799	rs12498703	A	G	-0.0042	0.5998	0.0009	2.86e-06	Iridocyclitis	365120	A	G	-0.019314	0.565246	0.0169435	0.254327	0.00295381	21.7719
245	M00060	leucine	Known	Amino acid	7799	rs12517096	A	G	0.0041	0.422	0.0009	8.406e-06	Iridocyclitis	365120	A	G	-0.0144846	0.452309	0.0168523	0.390063	0.00281522	20.7474
246	M00060	leucine	Known	Amino acid	7799	rs12612007	A	G	0.0044	0.3461	0.0009	1.202e-06	Iridocyclitis	365120	A	G	-0.0264215	0.296533	0.0184064	0.15116	0.00324089	23.8947
247	M00060	leucine	Known	Amino acid	7799	rs1278312	T	C	-0.0042	0.4008	0.0009	2.867e-06	Iridocyclitis	365120	T	C	0.0031749	0.406567	0.017076	0.852501	0.00295381	21.7719
248	M00060	leucine	Known	Amino acid	7799	rs1292666	T	C	0.0045	0.4667	0.0009	6.441e-07	Iridocyclitis	365120	T	C	0.00506451	0.49912	0.0168489	0.763732	0.00338937	24.9932
249	M00060	leucine	Known	Amino acid	7799	rs13130810	T	C	0.004	0.4401	0.0009	7.791e-06	Iridocyclitis	365120	T	C	0.0169782	0.376937	0.0173482	0.327743	0.00267993	19.7477
250	M00060	leucine	Known	Amino acid	7799	rs13147572	A	G	-0.0047	0.5809	0.0009	1.99e-07	Iridocyclitis	365120	A	G	-0.0227709	0.51234	0.0168683	0.177042	0.00369621	27.2642
251	M00060	leucine	Known	Amino acid	7799	rs13165077	A	G	0.0041	0.3821	0.0009	8.983e-06	Iridocyclitis	365120	A	G	0.0161302	0.387637	0.0172388	0.349431	0.00281522	20.7474
252	M00060	leucine	Known	Amino acid	7799	rs1334318	A	G	0.0044	0.3572	0.0009	1.008e-06	Iridocyclitis	365120	A	G	0.0152348	0.42786	0.0169515	0.368798	0.00324089	23.8947
253	M00060	leucine	Known	Amino acid	7799	rs1360820	A	G	-0.0042	0.4963	0.0009	2.154e-06	Iridocyclitis	365120	A	G	-0.0235136	0.513645	0.016795	0.161504	0.00295381	21.7719
254	M00060	leucine	Known	Amino acid	7799	rs1368532	T	C	-0.004	0.3842	0.0009	8.855e-06	Iridocyclitis	365120	T	C	0.0141098	0.424861	0.0169876	0.406202	0.00267993	19.7477
255	M00060	leucine	Known	Amino acid	7799	rs1428203	T	G	0.0045	0.4117	0.0009	5.513e-07	Iridocyclitis	365120	T	G	0.00705815	0.454534	0.0168819	0.675881	0.00338937	24.9932
256	M00060	leucine	Known	Amino acid	7799	rs1440581	T	C	-0.0081	0.4592	0.0009	1.441e-19	Iridocyclitis	365120	T	C	-0.00222318	0.509512	0.017003	0.895971	0.0108988	80.978
257	M00060	leucine	Known	Amino acid	7799	rs1463301	T	C	-0.0049	0.5742	0.0009	7.493e-08	Iridocyclitis	365120	T	C	0.00615287	0.532482	0.0168449	0.714913	0.00401618	29.6339
258	M00060	leucine	Known	Amino acid	7799	rs1519309	T	C	-0.0043	0.6543	0.0009	1.873e-06	Iridocyclitis	365120	T	C	-0.0108108	0.759818	0.0197234	0.58361	0.0030957	22.8209
259	M00060	leucine	Known	Amino acid	7799	rs1541245	T	C	-0.0048	0.5318	0.0009	7.988e-08	Iridocyclitis	365120	T	C	0.00952379	0.548621	0.0169276	0.573695	0.00385455	28.4367
260	M00060	leucine	Known	Amino acid	7799	rs1558789	A	C	0.0045	0.51	0.0009	3.523e-07	Iridocyclitis	365120	A	C	0.00253085	0.479245	0.0167825	0.880131	0.00338937	24.9932
261	M00060	leucine	Known	Amino acid	7799	rs1564480	A	G	0.0045	0.4765	0.0009	6.681e-07	Iridocyclitis	365120	A	G	-0.0235651	0.539101	0.0168251	0.161337	0.00338937	24.9932
262	M00060	leucine	Known	Amino acid	7799	rs1654495	A	C	0.0048	0.5709	0.0009	1.036e-07	Iridocyclitis	365120	A	C	0.00942225	0.575575	0.0169755	0.578861	0.00385455	28.4367
263	M00060	leucine	Known	Amino acid	7799	rs167648	A	C	-0.0041	0.4439	0.0009	4.515e-06	Iridocyclitis	365120	A	C	0.0053768	0.47143	0.0168462	0.749597	0.00281522	20.7474
264	M00060	leucine	Known	Amino acid	7799	rs1677193	A	C	-0.0044	0.6122	0.0009	1.246e-06	Iridocyclitis	365120	A	C	-0.0216636	0.587521	0.0170556	0.204021	0.00324089	23.8947
265	M00060	leucine	Known	Amino acid	7799	rs1705832	T	C	0.0043	0.395	0.0009	1.898e-06	Iridocyclitis	365120	T	C	-0.0124698	0.451555	0.0168659	0.459695	0.0030957	22.8209
266	M00060	leucine	Known	Amino acid	7799	rs17107974	T	C	-0.0082	0.1068	0.0017	1.496e-06	Iridocyclitis	365120	T	C	0.020309	0.0691132	0.0332552	0.541397	0.00315508	23.2601
267	M00060	leucine	Known	Amino acid	7799	rs17173197	T	C	-0.0044	0.3872	0.0009	2.464e-06	Iridocyclitis	365120	T	C	0.00319453	0.39935	0.0171414	0.85216	0.00324089	23.8947
268	M00060	leucine	Known	Amino acid	7799	rs1733198	A	G	0.0049	0.6308	0.0009	7.617e-08	Iridocyclitis	365120	A	G	-0.00108698	0.660171	0.0177081	0.951054	0.00401618	29.6339
269	M00060	leucine	Known	Amino acid	7799	rs174476	T	C	-0.0042	0.4174	0.0009	5.703e-06	Iridocyclitis	365120	T	C	-0.0250763	0.342266	0.0178241	0.159464	0.00295381	21.7719
270	M00060	leucine	Known	Amino acid	7799	rs1795964	A	G	-0.0044	0.4091	0.0009	1.978e-06	Iridocyclitis	365120	A	G	0.0331192	0.44018	0.0171275	0.0531508	0.00324089	23.8947
271	M00060	leucine	Known	Amino acid	7799	rs1818106	A	C	0.005	0.501	0.001	5.733e-07	Iridocyclitis	365120	A	C	0.0256346	0.553039	0.016856	0.12831	0.00445315	24.9911
272	M00060	leucine	Known	Amino acid	7799	rs1822834	C	G	0.0108	0.0629	0.0024	6.594e-06	Iridocyclitis	365120	C	G	0.00269944	0.0399334	0.043005	0.949949	0.00274716	20.2445
273	M00060	leucine	Known	Amino acid	7799	rs1862710	A	G	0.0047	0.5489	0.0009	1.174e-07	Iridocyclitis	365120	A	G	-0.0110342	0.645723	0.0175819	0.530275	0.00369621	27.2642
274	M00060	leucine	Known	Amino acid	7799	rs1871053	A	G	-0.005	0.4513	0.0009	2.401e-08	Iridocyclitis	365120	A	G	0.008386	0.404034	0.0170739	0.623314	0.00418108	30.8558
275	M00060	leucine	Known	Amino acid	7799	rs1872800	A	T	-0.004	0.6438	0.0009	8.247e-06	Iridocyclitis	365120	A	T	-0.0178853	0.626778	0.0173815	0.303485	0.00267993	19.7477
276	M00060	leucine	Known	Amino acid	7799	rs1884639	T	C	0.0047	0.3865	0.0009	2.316e-07	Iridocyclitis	365120	T	C	-0.012684	0.350366	0.0177219	0.47416	0.00369621	27.2642
277	M00060	leucine	Known	Amino acid	7799	rs1931001	T	G	-0.0043	0.3503	0.0009	1.622e-06	Iridocyclitis	365120	T	G	-0.0354707	0.35875	0.0175397	0.043145	0.0030957	22.8209
278	M00060	leucine	Known	Amino acid	7799	rs1952935	A	C	-0.0048	0.5806	0.0009	1.069e-07	Iridocyclitis	365120	A	C	-0.0096421	0.531729	0.016831	0.566727	0.00385455	28.4367
279	M00060	leucine	Known	Amino acid	7799	rs1971105	T	G	-0.0041	0.4305	0.0009	6.273e-06	Iridocyclitis	365120	T	G	0.00451142	0.458773	0.0169043	0.789562	0.00281522	20.7474
280	M00060	leucine	Known	Amino acid	7799	rs1995150	T	C	0.004	0.6102	0.0009	7.838e-06	Iridocyclitis	365120	T	C	0.000722276	0.601684	0.0171382	0.966384	0.00267993	19.7477
281	M00060	leucine	Known	Amino acid	7799	rs1999120	A	G	-0.0041	0.5692	0.0009	4.039e-06	Iridocyclitis	365120	A	G	-0.00985678	0.549052	0.0167997	0.55739	0.00281522	20.7474
282	M00060	leucine	Known	Amino acid	7799	rs2057435	A	G	0.0041	0.535	0.0009	7.945e-06	Iridocyclitis	365120	A	G	-0.0188492	0.521267	0.0169443	0.265958	0.00281522	20.7474
283	M00060	leucine	Known	Amino acid	7799	rs2146498	A	G	0.004	0.5787	0.0009	8.041e-06	Iridocyclitis	365120	A	G	-0.0194492	0.489706	0.0167628	0.245943	0.00267993	19.7477
284	M00060	leucine	Known	Amino acid	7799	rs2273875	C	G	0.0043	0.37	0.0009	1.821e-06	Iridocyclitis	365120	C	G	-0.0193391	0.393177	0.0171807	0.260323	0.0030957	22.8209
285	M00060	leucine	Known	Amino acid	7799	rs2285137	T	C	-0.0108	0.9436	0.0024	5.351e-06	Iridocyclitis	365120	T	C	0.0465357	0.90733	0.0290071	0.108651	0.00274716	20.2445
286	M00060	leucine	Known	Amino acid	7799	rs2302423	A	G	0.0042	0.55	0.0009	2.818e-06	Iridocyclitis	365120	A	G	0.00714431	0.430884	0.0169965	0.674236	0.00295381	21.7719
287	M00060	leucine	Known	Amino acid	7799	rs2357713	T	G	-0.0042	0.447	0.0009	2.999e-06	Iridocyclitis	365120	T	G	-0.00892793	0.501865	0.0168474	0.596162	0.00295381	21.7719
288	M00060	leucine	Known	Amino acid	7799	rs2373642	A	G	-0.0536	0.0138	0.0117	4.722e-06	Iridocyclitis	365120	A	G	0.0660265	0.0321074	0.0477934	0.167126	0.0117709	20.9635
289	M00060	leucine	Known	Amino acid	7799	rs242082	T	C	0.0048	0.3867	0.0009	1.383e-07	Iridocyclitis	365120	T	C	0.0208022	0.423551	0.0169757	0.220422	0.00385455	28.4367
290	M00060	leucine	Known	Amino acid	7799	rs2454043	A	C	-0.0047	0.588	0.0009	1.852e-07	Iridocyclitis	365120	A	C	-0.00439829	0.668705	0.017831	0.805168	0.00369621	27.2642
291	M00060	leucine	Known	Amino acid	7799	rs2465250	A	C	0.0048	0.5503	0.0009	7.761e-08	Iridocyclitis	365120	A	C	-0.0107379	0.456892	0.0168673	0.52438	0.00385455	28.4367
292	M00060	leucine	Known	Amino acid	7799	rs2471650	T	C	-0.0048	0.5252	0.0009	1.16e-07	Iridocyclitis	365120	T	C	-0.0301172	0.563338	0.016939	0.0754067	0.00385455	28.4367
293	M00060	leucine	Known	Amino acid	7799	rs2478832	T	C	-0.0041	0.3996	0.0009	8.046e-06	Iridocyclitis	365120	T	C	0.032465	0.463167	0.0168674	0.054265	0.00281522	20.7474
294	M00060	leucine	Known	Amino acid	7799	rs248065	A	G	-0.0048	0.5081	0.0009	1.127e-07	Iridocyclitis	365120	A	G	-0.015835	0.593422	0.0171253	0.355144	0.00385455	28.4367
295	M00060	leucine	Known	Amino acid	7799	rs2513896	A	G	0.0042	0.3526	0.001	9.648e-06	Iridocyclitis	365120	A	G	-0.00715115	0.350024	0.0176633	0.685581	0.00239393	17.6352
296	M00060	leucine	Known	Amino acid	7799	rs2624695	T	C	-0.004	0.5102	0.0009	8.941e-06	Iridocyclitis	365120	T	C	0.0275374	0.435169	0.0169644	0.104537	0.00267993	19.7477
297	M00060	leucine	Known	Amino acid	7799	rs2667698	A	C	0.0041	0.3681	0.0009	7.071e-06	Iridocyclitis	365120	A	C	0.0236299	0.483661	0.0168362	0.160463	0.00281522	20.7474
298	M00060	leucine	Known	Amino acid	7799	rs2713737	A	G	-0.006	0.44	0.001	1.973e-09	Iridocyclitis	365120	A	G	0.0220243	0.543164	0.0168418	0.190969	0.0064	35.9871
299	M00060	leucine	Known	Amino acid	7799	rs2722276	A	G	0.0048	0.523	0.0009	8.702e-08	Iridocyclitis	365120	A	G	-0.011212	0.590035	0.0170929	0.511859	0.00385455	28.4367
300	M00060	leucine	Known	Amino acid	7799	rs2819322	T	C	-0.0043	0.4589	0.0009	1.789e-06	Iridocyclitis	365120	T	C	0.0200889	0.423553	0.0169793	0.236755	0.0030957	22.8209
301	M00060	leucine	Known	Amino acid	7799	rs2834578	T	C	0.0045	0.3986	0.0009	7.24e-07	Iridocyclitis	365120	T	C	-0.00962484	0.432769	0.016977	0.570761	0.00338937	24.9932
302	M00060	leucine	Known	Amino acid	7799	rs2834803	A	G	0.004	0.5707	0.0009	8.134e-06	Iridocyclitis	365120	A	G	0.00646225	0.517702	0.0167992	0.700477	0.00267993	19.7477
303	M00060	leucine	Known	Amino acid	7799	rs2898645	T	C	-0.005	0.545	0.001	5.733e-07	Iridocyclitis	365120	T	C	-0.00309135	0.498971	0.0167725	0.85377	0.00445315	24.9911
304	M00060	leucine	Known	Amino acid	7799	rs2933284	T	C	0.0042	0.3898	0.0009	2.86e-06	Iridocyclitis	365120	T	C	-0.0219859	0.396577	0.0172282	0.201901	0.00295381	21.7719
305	M00060	leucine	Known	Amino acid	7799	rs3102519	A	G	0.0048	0.375	0.0009	7.83e-08	Iridocyclitis	365120	A	G	0.00978577	0.426496	0.0169949	0.564747	0.00385455	28.4367
306	M00060	leucine	Known	Amino acid	7799	rs3775574	A	G	-0.0044	0.6047	0.0009	3.133e-06	Iridocyclitis	365120	A	G	0.00816303	0.596639	0.0171487	0.634064	0.00324089	23.8947
307	M00060	leucine	Known	Amino acid	7799	rs37959	T	C	0.0044	0.3912	0.0009	1.708e-06	Iridocyclitis	365120	T	C	-0.0211276	0.313809	0.0181372	0.24407	0.00324089	23.8947
308	M00060	leucine	Known	Amino acid	7799	rs3802681	T	C	0.0045	0.6144	0.0009	5.437e-07	Iridocyclitis	365120	T	C	-0.00671205	0.613807	0.0172253	0.696785	0.00338937	24.9932
309	M00060	leucine	Known	Amino acid	7799	rs390836	A	T	0.0045	0.415	0.0009	8.059e-07	Iridocyclitis	365120	A	T	-0.0140309	0.350469	0.0178159	0.43096	0.00338937	24.9932
310	M00060	leucine	Known	Amino acid	7799	rs3924223	A	G	-0.0041	0.549	0.0009	6.182e-06	Iridocyclitis	365120	A	G	0.0235533	0.585518	0.0170569	0.16732	0.00281522	20.7474
311	M00060	leucine	Known	Amino acid	7799	rs4074961	T	C	-0.0044	0.4317	0.001	4.228e-06	Iridocyclitis	365120	T	C	0.0140949	0.510195	0.0168363	0.402496	0.00262674	19.3547
312	M00060	leucine	Known	Amino acid	7799	rs4077470	T	C	-0.0045	0.5403	0.0009	4.646e-07	Iridocyclitis	365120	T	C	0.00903081	0.585642	0.0170393	0.596114	0.00338937	24.9932
313	M00060	leucine	Known	Amino acid	7799	rs4148593	A	G	0.005	0.624	0.001	5.733e-07	Iridocyclitis	365120	A	G	0.00280478	0.699399	0.018296	0.878162	0.00445315	24.9911
314	M00060	leucine	Known	Amino acid	7799	rs417144	T	C	0.0046	0.3507	0.0009	2.565e-07	Iridocyclitis	365120	T	C	-0.0119653	0.39369	0.0171746	0.485997	0.00354114	26.1163
315	M00060	leucine	Known	Amino acid	7799	rs4276770	A	G	-0.0041	0.3999	0.0009	5.113e-06	Iridocyclitis	365120	A	G	0.0113115	0.369235	0.0173797	0.515148	0.00281522	20.7474
316	M00060	leucine	Known	Amino acid	7799	rs4499783	T	C	-0.004	0.5958	0.0009	7.582e-06	Iridocyclitis	365120	T	C	-0.0367163	0.577559	0.017033	0.031115	0.00267993	19.7477
317	M00060	leucine	Known	Amino acid	7799	rs4531478	A	G	0.0041	0.4713	0.0009	4.451e-06	Iridocyclitis	365120	A	G	-0.0196724	0.265238	0.0191719	0.304841	0.00281522	20.7474
318	M00060	leucine	Known	Amino acid	7799	rs4681618	A	G	-0.0042	0.5793	0.0009	3.149e-06	Iridocyclitis	365120	A	G	-0.0160831	0.581949	0.0170173	0.344609	0.00295381	21.7719
319	M00060	leucine	Known	Amino acid	7799	rs4726308	T	G	-0.0042	0.3944	0.0009	3.346e-06	Iridocyclitis	365120	T	G	-0.0122704	0.290085	0.0185834	0.509067	0.00295381	21.7719
320	M00060	leucine	Known	Amino acid	7799	rs4741887	A	G	-0.0047	0.4584	0.0009	1.68e-07	Iridocyclitis	365120	A	G	-0.0142978	0.531202	0.0168211	0.395329	0.00369621	27.2642
321	M00060	leucine	Known	Amino acid	7799	rs4758270	A	G	-0.0048	0.6483	0.0009	2.013e-07	Iridocyclitis	365120	A	G	-0.0264298	0.664343	0.0178319	0.138296	0.00385455	28.4367
322	M00060	leucine	Known	Amino acid	7799	rs4767788	A	G	0.0047	0.4189	0.0009	5.738e-07	Iridocyclitis	365120	A	G	0.0375156	0.400081	0.0173021	0.0301384	0.00369621	27.2642
323	M00060	leucine	Known	Amino acid	7799	rs477992	A	G	-0.0047	0.3228	0.0009	1.999e-07	Iridocyclitis	365120	A	G	0.0309836	0.33343	0.0177888	0.081553	0.00369621	27.2642
324	M00060	leucine	Known	Amino acid	7799	rs4795552	A	G	-0.0047	0.3894	0.0009	1.545e-07	Iridocyclitis	365120	A	G	0.012233	0.347899	0.0176428	0.488078	0.00369621	27.2642
325	M00060	leucine	Known	Amino acid	7799	rs481781	T	C	0.0044	0.5409	0.0009	9.144e-07	Iridocyclitis	365120	T	C	0.0237903	0.496503	0.0167962	0.156654	0.00324089	23.8947
326	M00060	leucine	Known	Amino acid	7799	rs4851946	A	G	0.0042	0.5706	0.0009	2.195e-06	Iridocyclitis	365120	A	G	6.94384e-05	0.603922	0.0171352	0.996767	0.00295381	21.7719
327	M00060	leucine	Known	Amino acid	7799	rs4875397	A	G	-0.0042	0.5599	0.0009	3.037e-06	Iridocyclitis	365120	A	G	0.0103177	0.610847	0.0172152	0.548946	0.00295381	21.7719
328	M00060	leucine	Known	Amino acid	7799	rs4889294	T	C	-0.0041	0.5449	0.0009	3.646e-06	Iridocyclitis	365120	T	C	0.00944561	0.580357	0.0169935	0.578322	0.00281522	20.7474
329	M00060	leucine	Known	Amino acid	7799	rs4920094	A	G	0.004	0.3912	0.0009	7.179e-06	Iridocyclitis	365120	A	G	0.0130127	0.343449	0.0177596	0.463735	0.00267993	19.7477
330	M00060	leucine	Known	Amino acid	7799	rs4921412	C	G	-0.0042	0.3864	0.0009	2.781e-06	Iridocyclitis	365120	C	G	0.00176964	0.341092	0.0177047	0.920381	0.00295381	21.7719
331	M00060	leucine	Known	Amino acid	7799	rs4935115	A	G	0.0045	0.529	0.0009	5.754e-07	Iridocyclitis	365120	A	G	-0.0244316	0.542114	0.0168614	0.147347	0.00338937	24.9932
332	M00060	leucine	Known	Amino acid	7799	rs4968791	A	G	-0.0043	0.5344	0.0009	1.476e-06	Iridocyclitis	365120	A	G	0.0288182	0.532615	0.0168597	0.0873977	0.0030957	22.8209
333	M00060	leucine	Known	Amino acid	7799	rs6003916	T	C	0.0087	0.8966	0.0018	1.057e-06	Iridocyclitis	365120	T	C	-0.0169898	0.800042	0.0211188	0.421116	0.00316788	23.3548
334	M00060	leucine	Known	Amino acid	7799	rs606798	T	G	0.004	0.3722	0.0009	9.901e-06	Iridocyclitis	365120	T	G	-0.013037	0.311871	0.0181526	0.472641	0.00267993	19.7477
335	M00060	leucine	Known	Amino acid	7799	rs6103894	T	G	-0.0043	0.5939	0.0009	2.705e-06	Iridocyclitis	365120	T	G	0.0037267	0.626786	0.0173225	0.829661	0.0030957	22.8209
336	M00060	leucine	Known	Amino acid	7799	rs618001	T	C	0.0041	0.5857	0.0009	4.176e-06	Iridocyclitis	365120	T	C	0.0158188	0.513693	0.016822	0.347032	0.00281522	20.7474
337	M00060	leucine	Known	Amino acid	7799	rs623111	A	C	0.0041	0.3678	0.0009	6.376e-06	Iridocyclitis	365120	A	C	0.00145311	0.33245	0.0178524	0.935127	0.00281522	20.7474
338	M00060	leucine	Known	Amino acid	7799	rs631750	T	C	0.0041	0.3544	0.0009	7.506e-06	Iridocyclitis	365120	T	C	0.033717	0.326293	0.0178579	0.059016	0.00281522	20.7474
339	M00060	leucine	Known	Amino acid	7799	rs637828	A	C	0.0041	0.5424	0.0009	5.812e-06	Iridocyclitis	365120	A	C	0.0230337	0.591908	0.0171148	0.178355	0.00281522	20.7474
340	M00060	leucine	Known	Amino acid	7799	rs6470194	A	G	0.005	0.406	0.001	5.733e-07	Iridocyclitis	365120	A	G	0.0237051	0.425888	0.0174165	0.17349	0.00445315	24.9911
341	M00060	leucine	Known	Amino acid	7799	rs6475359	A	G	-0.0046	0.4127	0.0009	3.573e-07	Iridocyclitis	365120	A	G	-0.00466005	0.465903	0.0169347	0.783179	0.00354114	26.1163
342	M00060	leucine	Known	Amino acid	7799	rs6518309	A	C	0.0043	0.6195	0.0009	1.78e-06	Iridocyclitis	365120	A	C	0.0145538	0.686691	0.0181718	0.423188	0.0030957	22.8209
343	M00060	leucine	Known	Amino acid	7799	rs6543342	T	C	0.004	0.3778	0.0009	8.561e-06	Iridocyclitis	365120	T	C	0.0350748	0.330139	0.0179117	0.0502065	0.00267993	19.7477
344	M00060	leucine	Known	Amino acid	7799	rs6562776	A	G	-0.0043	0.6116	0.0009	1.645e-06	Iridocyclitis	365120	A	G	-0.00846162	0.662781	0.017735	0.63328	0.0030957	22.8209
345	M00060	leucine	Known	Amino acid	7799	rs6588636	T	C	-0.004	0.611	0.0009	9.935e-06	Iridocyclitis	365120	T	C	0.00108416	0.555022	0.0168924	0.948827	0.00267993	19.7477
346	M00060	leucine	Known	Amino acid	7799	rs6735596	A	C	-0.0052	0.6267	0.0009	1.153e-08	Iridocyclitis	365120	A	C	0.0374762	0.664852	0.0177238	0.0344762	0.00452072	33.3736
347	M00060	leucine	Known	Amino acid	7799	rs6737109	T	C	0.0051	0.5761	0.0009	1.454e-08	Iridocyclitis	365120	T	C	-0.000897159	0.527411	0.0168583	0.957558	0.00434927	32.1024
348	M00060	leucine	Known	Amino acid	7799	rs679563	A	G	-0.0045	0.4837	0.0009	7.128e-07	Iridocyclitis	365120	A	G	-0.0117145	0.467059	0.0169124	0.488524	0.00338937	24.9932
349	M00060	leucine	Known	Amino acid	7799	rs6820011	T	G	-0.0051	0.5152	0.0009	1.182e-08	Iridocyclitis	365120	T	G	-0.0196193	0.632773	0.0174395	0.260591	0.00434927	32.1024
350	M00060	leucine	Known	Amino acid	7799	rs6820313	T	G	0.0049	0.5169	0.0009	4.651e-08	Iridocyclitis	365120	T	G	0.0176874	0.579974	0.0169929	0.297937	0.00401618	29.6339
351	M00060	leucine	Known	Amino acid	7799	rs6822279	A	C	-0.0041	0.3969	0.0009	4.788e-06	Iridocyclitis	365120	A	C	0.00578742	0.455736	0.0170144	0.733745	0.00281522	20.7474
352	M00060	leucine	Known	Amino acid	7799	rs682359	T	G	0.004	0.5813	0.0009	6.342e-06	Iridocyclitis	365120	T	G	0.00844908	0.634545	0.0174403	0.628061	0.00267993	19.7477
353	M00060	leucine	Known	Amino acid	7799	rs6833720	A	G	-0.0046	0.4766	0.0009	2.219e-07	Iridocyclitis	365120	A	G	-0.00590727	0.443488	0.0169048	0.726757	0.00354114	26.1163
354	M00060	leucine	Known	Amino acid	7799	rs697311	A	G	0.0041	0.3792	0.0009	4.581e-06	Iridocyclitis	365120	A	G	0.0137984	0.417467	0.0170857	0.419321	0.00281522	20.7474
355	M00060	leucine	Known	Amino acid	7799	rs6982408	T	G	-0.0042	0.4435	0.0009	2.322e-06	Iridocyclitis	365120	T	G	-0.0323817	0.460434	0.0168412	0.0545092	0.00295381	21.7719
356	M00060	leucine	Known	Amino acid	7799	rs699856	T	C	0.004	0.3661	0.0009	7.449e-06	Iridocyclitis	365120	T	C	-0.0162278	0.423711	0.0169596	0.338641	0.00267993	19.7477
357	M00060	leucine	Known	Amino acid	7799	rs7073430	A	C	0.004	0.4008	0.0009	9.946e-06	Iridocyclitis	365120	A	C	0.0193375	0.353139	0.0176127	0.272236	0.00267993	19.7477
358	M00060	leucine	Known	Amino acid	7799	rs7121554	T	C	-0.007	0.2573	0.0016	6.309e-06	Iridocyclitis	365120	T	C	-0.0197481	0.256534	0.0192402	0.304705	0.00259705	19.1354
359	M00060	leucine	Known	Amino acid	7799	rs7137008	A	G	0.0046	0.4468	0.0009	2.601e-07	Iridocyclitis	365120	A	G	0.0105597	0.41688	0.0170108	0.534751	0.00354114	26.1163
360	M00060	leucine	Known	Amino acid	7799	rs720293	A	G	0.0043	0.4312	0.0009	2.528e-06	Iridocyclitis	365120	A	G	0.0246804	0.38611	0.0172528	0.15257	0.0030957	22.8209
361	M00060	leucine	Known	Amino acid	7799	rs720625	A	G	-0.0046	0.6267	0.0009	4.655e-07	Iridocyclitis	365120	A	G	-0.00833455	0.583839	0.0170971	0.625916	0.00354114	26.1163
362	M00060	leucine	Known	Amino acid	7799	rs720816	A	G	0.004	0.5425	0.0009	7.764e-06	Iridocyclitis	365120	A	G	0.0239572	0.588821	0.0170502	0.159992	0.00267993	19.7477
363	M00060	leucine	Known	Amino acid	7799	rs7301176	T	C	0.0043	0.4603	0.0009	1.861e-06	Iridocyclitis	365120	T	C	0.00471243	0.470768	0.0168778	0.780085	0.0030957	22.8209
364	M00060	leucine	Known	Amino acid	7799	rs7329192	T	C	-0.0042	0.5277	0.0009	3.165e-06	Iridocyclitis	365120	T	C	0.00275061	0.586471	0.0170651	0.871949	0.00295381	21.7719
365	M00060	leucine	Known	Amino acid	7799	rs7366464	T	C	-0.0075	0.1258	0.0017	7.783e-06	Iridocyclitis	365120	T	C	0.0320184	0.141501	0.0241623	0.185124	0.00264077	19.4584
366	M00060	leucine	Known	Amino acid	7799	rs7513382	T	G	-0.004	0.5171	0.0009	7.052e-06	Iridocyclitis	365120	T	G	-0.0118148	0.474785	0.0168606	0.483471	0.00267993	19.7477
367	M00060	leucine	Known	Amino acid	7799	rs757378	A	T	-0.0042	0.6095	0.0009	3.565e-06	Iridocyclitis	365120	A	T	0.0175852	0.582518	0.0170258	0.30167	0.00295381	21.7719
368	M00060	leucine	Known	Amino acid	7799	rs7574695	T	C	-0.0041	0.4769	0.0009	5.967e-06	Iridocyclitis	365120	T	C	-0.00781898	0.519287	0.0168096	0.641826	0.00281522	20.7474
369	M00060	leucine	Known	Amino acid	7799	rs7584322	A	C	-0.0048	0.4742	0.0009	7.033e-08	Iridocyclitis	365120	A	C	0.00169427	0.364373	0.0174334	0.922579	0.00385455	28.4367
370	M00060	leucine	Known	Amino acid	7799	rs7584842	T	C	-0.0051	0.5379	0.0009	1.892e-08	Iridocyclitis	365120	T	C	0.0058717	0.59784	0.0171305	0.731777	0.00434927	32.1024
371	M00060	leucine	Known	Amino acid	7799	rs759456	T	G	0.0042	0.6263	0.0009	3.733e-06	Iridocyclitis	365120	T	G	-0.00654664	0.624052	0.0173268	0.705555	0.00295381	21.7719
372	M00060	leucine	Known	Amino acid	7799	rs7622687	A	G	-0.0041	0.4032	0.0009	5.212e-06	Iridocyclitis	365120	A	G	0.00105632	0.461752	0.0169	0.950161	0.00281522	20.7474
373	M00060	leucine	Known	Amino acid	7799	rs7625991	A	C	-0.0042	0.345	0.0009	5.897e-06	Iridocyclitis	365120	A	C	-0.0092872	0.334227	0.0178064	0.601973	0.00295381	21.7719
374	M00060	leucine	Known	Amino acid	7799	rs7647029	A	G	0.0053	0.6479	0.0009	1.021e-08	Iridocyclitis	365120	A	G	-0.0108618	0.611735	0.0172107	0.527971	0.00469544	34.6696
375	M00060	leucine	Known	Amino acid	7799	rs7685009	A	G	-0.0045	0.6582	0.0009	6.437e-07	Iridocyclitis	365120	A	G	0.000201894	0.697562	0.0182713	0.991184	0.00338937	24.9932
376	M00060	leucine	Known	Amino acid	7799	rs7689825	T	C	0.0046	0.643	0.0009	3.97e-07	Iridocyclitis	365120	T	C	0.0189008	0.624844	0.0173632	0.276351	0.00354114	26.1163
377	M00060	leucine	Known	Amino acid	7799	rs769630	T	C	0.0041	0.6016	0.0009	5.064e-06	Iridocyclitis	365120	T	C	-0.00229968	0.558782	0.0169162	0.891864	0.00281522	20.7474
378	M00060	leucine	Known	Amino acid	7799	rs7738860	T	C	-0.0044	0.4518	0.0009	1.312e-06	Iridocyclitis	365120	T	C	0.00930731	0.46029	0.0168134	0.579877	0.00324089	23.8947
379	M00060	leucine	Known	Amino acid	7799	rs7795093	A	G	-0.0044	0.3813	0.0009	1.474e-06	Iridocyclitis	365120	A	G	0.00150204	0.395308	0.0171989	0.930406	0.00324089	23.8947
380	M00060	leucine	Known	Amino acid	7799	rs7825809	T	C	-0.0047	0.4319	0.0009	1.549e-07	Iridocyclitis	365120	T	C	-0.0381595	0.358116	0.0174916	0.0291394	0.00369621	27.2642
381	M00060	leucine	Known	Amino acid	7799	rs7911876	T	C	0.0043	0.4276	0.0009	2.757e-06	Iridocyclitis	365120	T	C	0.00178978	0.431729	0.0170481	0.916389	0.0030957	22.8209
382	M00060	leucine	Known	Amino acid	7799	rs7915	A	C	-0.0049	0.6374	0.0009	5.82e-08	Iridocyclitis	365120	A	C	0.00642456	0.670378	0.0178661	0.719149	0.00401618	29.6339
383	M00060	leucine	Known	Amino acid	7799	rs7923885	A	G	-0.0044	0.5257	0.0009	8.078e-07	Iridocyclitis	365120	A	G	0.0180714	0.594333	0.0171017	0.290648	0.00324089	23.8947
384	M00060	leucine	Known	Amino acid	7799	rs7968823	T	C	-0.004	0.4688	0.0009	8.712e-06	Iridocyclitis	365120	T	C	0.0237986	0.503399	0.0167866	0.156273	0.00267993	19.7477
385	M00060	leucine	Known	Amino acid	7799	rs797348	A	G	0.004	0.6447	0.0009	9.666e-06	Iridocyclitis	365120	A	G	-0.0206086	0.707509	0.0185027	0.26536	0.00267993	19.7477
386	M00060	leucine	Known	Amino acid	7799	rs8003702	T	G	0.0042	0.536	0.0009	2.446e-06	Iridocyclitis	365120	T	G	-0.00210282	0.519571	0.0167536	0.900116	0.00295381	21.7719
387	M00060	leucine	Known	Amino acid	7799	rs8012205	A	G	-0.0042	0.4966	0.0009	2.564e-06	Iridocyclitis	365120	A	G	-0.00176274	0.514525	0.0167542	0.916208	0.00295381	21.7719
388	M00060	leucine	Known	Amino acid	7799	rs8023420	A	C	-0.0076	0.0972	0.0017	8.852e-06	Iridocyclitis	365120	A	C	-0.0299543	0.100669	0.0280786	0.286063	0.00271146	19.9807
389	M00060	leucine	Known	Amino acid	7799	rs8131355	A	G	-0.0041	0.5488	0.0009	5.681e-06	Iridocyclitis	365120	A	G	0.00598704	0.521032	0.0167711	0.721102	0.00281522	20.7474
390	M00060	leucine	Known	Amino acid	7799	rs825885	A	G	-0.0097	0.1469	0.002	1.558e-06	Iridocyclitis	365120	A	G	-0.0550912	0.201322	0.0212142	0.00940676	0.0031897	23.5161
391	M00060	leucine	Known	Amino acid	7799	rs849327	A	G	0.0042	0.3492	0.0009	3.45e-06	Iridocyclitis	365120	A	G	0.034329	0.341302	0.0176997	0.0524385	0.00295381	21.7719
392	M00060	leucine	Known	Amino acid	7799	rs891878	T	G	-0.0041	0.4844	0.0009	6.034e-06	Iridocyclitis	365120	T	G	0.0213329	0.438174	0.0169577	0.208389	0.00281522	20.7474
393	M00060	leucine	Known	Amino acid	7799	rs899273	T	C	0.0042	0.5202	0.0009	3.334e-06	Iridocyclitis	365120	T	C	-0.026199	0.502818	0.016808	0.119063	0.00295381	21.7719
394	M00060	leucine	Known	Amino acid	7799	rs900532	T	C	-0.0044	0.4524	0.0009	8.99e-07	Iridocyclitis	365120	T	C	0.00220838	0.441103	0.016876	0.895886	0.00324089	23.8947
395	M00060	leucine	Known	Amino acid	7799	rs911981	A	G	-0.0047	0.5283	0.0009	2.403e-07	Iridocyclitis	365120	A	G	0.0194589	0.424708	0.0170147	0.252769	0.00369621	27.2642
396	M00060	leucine	Known	Amino acid	7799	rs923818	A	G	0.0041	0.5072	0.0009	6.232e-06	Iridocyclitis	365120	A	G	-0.0251648	0.445298	0.0169289	0.137147	0.00281522	20.7474
397	M00060	leucine	Known	Amino acid	7799	rs9292230	T	C	0.0041	0.6218	0.0009	4.63e-06	Iridocyclitis	365120	T	C	-0.0368174	0.57691	0.0169737	0.0300767	0.00281522	20.7474
398	M00060	leucine	Known	Amino acid	7799	rs9322464	T	C	0.004	0.47	0.0009	8.271e-06	Iridocyclitis	365120	T	C	0.0430821	0.349089	0.0176248	0.0145091	0.00267993	19.7477
399	M00060	leucine	Known	Amino acid	7799	rs9369741	T	G	0.0043	0.5822	0.0009	2.415e-06	Iridocyclitis	365120	T	G	-0.0377809	0.603619	0.0171624	0.0277096	0.0030957	22.8209
400	M00060	leucine	Known	Amino acid	7799	rs9394683	T	C	-0.004	0.5195	0.0009	9.054e-06	Iridocyclitis	365120	T	C	-0.0154039	0.561633	0.0168758	0.361355	0.00267993	19.7477
401	M00060	leucine	Known	Amino acid	7799	rs9403527	T	C	0.0045	0.3456	0.0009	9.914e-07	Iridocyclitis	365120	T	C	-0.0229249	0.323522	0.0179569	0.201721	0.00338937	24.9932
402	M00060	leucine	Known	Amino acid	7799	rs9541214	T	C	-0.005	0.6529	0.0009	3.4e-08	Iridocyclitis	365120	T	C	0.00169066	0.642064	0.0174839	0.922966	0.00418108	30.8558
403	M00060	leucine	Known	Amino acid	7799	rs979242	T	C	-0.0043	0.3692	0.0009	2.45e-06	Iridocyclitis	365120	T	C	-0.0357724	0.400882	0.0170645	0.0360545	0.0030957	22.8209
404	M00060	leucine	Known	Amino acid	7799	rs982790	T	C	-0.0044	0.4106	0.0009	3.74e-06	Iridocyclitis	365120	T	C	-0.0230324	0.396186	0.0172394	0.181537	0.00324089	23.8947
405	M00060	leucine	Known	Amino acid	7799	rs9837954	T	C	-0.0043	0.6418	0.0009	2.636e-06	Iridocyclitis	365120	T	C	0.0010515	0.647242	0.0176396	0.952466	0.0030957	22.8209
406	M00060	leucine	Known	Amino acid	7799	rs9889080	A	G	0.0074	0.1641	0.0016	4.211e-06	Iridocyclitis	365120	A	G	-0.00881556	0.155106	0.0231947	0.703895	0.00290145	21.3848
407	M00060	leucine	Known	Amino acid	7799	rs989960	T	C	0.0041	0.4175	0.0009	4.662e-06	Iridocyclitis	365120	T	C	0.0317695	0.507848	0.0167913	0.0584884	0.00281522	20.7474
408	M00060	leucine	Known	Amino acid	7799	rs9903421	T	C	-0.0041	0.5633	0.0009	7.394e-06	Iridocyclitis	365120	T	C	0.00863789	0.561251	0.0169477	0.610276	0.00281522	20.7474
409	M00063	cholesterol	Known	Lipid	7813	rs10011091	T	C	0.0086	0.8159	0.0018	2.151e-06	Iridocyclitis	365120	T	C	0.0247832	0.877667	0.0256395	0.333743	0.00308983	22.821
410	M00063	cholesterol	Known	Lipid	7813	rs1005596	A	G	0.0115	0.1014	0.0025	4.195e-06	Iridocyclitis	365120	A	G	-0.00543159	0.0512577	0.0383652	0.887415	0.00286482	21.1543
411	M00063	cholesterol	Known	Lipid	7813	rs10207315	T	G	0.0078	0.2432	0.0017	4.789e-06	Iridocyclitis	365120	T	G	0.0134089	0.180777	0.0219112	0.540561	0.00285022	21.0462
412	M00063	cholesterol	Known	Lipid	7813	rs10493549	A	G	-0.009	0.7989	0.0017	2.274e-07	Iridocyclitis	365120	A	G	-0.0176942	0.821052	0.0219588	0.420364	0.0037911	28.0201
413	M00063	cholesterol	Known	Lipid	7813	rs1077834	T	C	-0.0113	0.7912	0.0023	6.867e-07	Iridocyclitis	365120	T	C	-0.00966086	0.743416	0.019218	0.615177	0.00326669	24.1314
414	M00063	cholesterol	Known	Lipid	7813	rs11022174	A	G	0.0101	0.295	0.0023	7.361e-06	Iridocyclitis	365120	A	G	-0.0244778	0.357385	0.0175628	0.163399	0.00261143	19.2783
415	M00063	cholesterol	Known	Lipid	7813	rs11106131	T	G	-0.0089	0.2379	0.0019	1.807e-06	Iridocyclitis	365120	T	G	-0.0543016	0.210949	0.0208433	0.00918142	0.00297035	21.9359
416	M00063	cholesterol	Known	Lipid	7813	rs11111293	T	C	-0.008	0.7914	0.0018	6.118e-06	Iridocyclitis	365120	T	C	-0.0168439	0.773171	0.0200833	0.401638	0.00267485	19.7477
417	M00063	cholesterol	Known	Lipid	7813	rs1124515	A	G	-0.0078	0.2539	0.0017	6.006e-06	Iridocyclitis	365120	A	G	0.02156	0.263545	0.0191054	0.259118	0.00285022	21.0462
418	M00063	cholesterol	Known	Lipid	7813	rs11610936	T	C	-0.0121	0.0989	0.0025	1.343e-06	Iridocyclitis	365120	T	C	0.00184437	0.0916316	0.0292446	0.949713	0.00317058	23.4192
419	M00063	cholesterol	Known	Lipid	7813	rs11813145	A	G	0.0076	0.3414	0.0017	5.867e-06	Iridocyclitis	365120	A	G	0.0212409	0.292328	0.0185063	0.251064	0.00270632	19.9807
420	M00063	cholesterol	Known	Lipid	7813	rs12648765	A	G	0.0564	0.9861	0.0122	3.568e-06	Iridocyclitis	365120	A	G	-0.14036	0.990494	0.0868576	0.1061	0.0119771	21.3474
421	M00063	cholesterol	Known	Lipid	7813	rs12881791	T	G	-0.0083	0.7603	0.0018	5.911e-06	Iridocyclitis	365120	T	G	0.0270179	0.699514	0.0183281	0.140448	0.00287863	21.2566
422	M00063	cholesterol	Known	Lipid	7813	rs12896813	T	C	-0.0082	0.1853	0.0018	3.524e-06	Iridocyclitis	365120	T	C	0.00339802	0.167584	0.0224306	0.879589	0.00280988	20.7475
423	M00063	cholesterol	Known	Lipid	7813	rs1411983	A	T	-0.0073	0.594	0.0017	9.208e-06	Iridocyclitis	365120	A	T	-0.0214843	0.621688	0.0173328	0.215155	0.00249741	18.4344
424	M00063	cholesterol	Known	Lipid	7813	rs1433904	T	C	0.0442	0.0228	0.0097	5.056e-06	Iridocyclitis	365120	T	C	-0.0350969	0.0182364	0.0631632	0.578448	0.0116403	20.74
425	M00063	cholesterol	Known	Lipid	7813	rs1479402	T	C	0.0306	0.0137	0.0068	6.854e-06	Iridocyclitis	365120	T	C	0.17948	0.00550939	0.113621	0.114189	0.00274195	20.2445
426	M00063	cholesterol	Known	Lipid	7813	rs17182784	T	C	-0.0082	0.253	0.0017	2.1e-06	Iridocyclitis	365120	T	C	-0.00657745	0.324993	0.0179482	0.714016	0.00314911	23.2601
427	M00063	cholesterol	Known	Lipid	7813	rs17293443	T	C	0.0078	0.7718	0.0017	8.091e-06	Iridocyclitis	365120	T	C	-0.0132318	0.729741	0.0190367	0.487013	0.00285022	21.0462
428	M00063	cholesterol	Known	Lipid	7813	rs17683567	T	C	0.0078	0.2146	0.0017	7.567e-06	Iridocyclitis	365120	T	C	-0.0154011	0.189575	0.0214421	0.472594	0.00285022	21.0462
429	M00063	cholesterol	Known	Lipid	7813	rs17728920	A	C	0.0081	0.1768	0.0018	5.299e-06	Iridocyclitis	365120	A	C	0.000432112	0.145383	0.0238031	0.985516	0.00274195	20.2445
430	M00063	cholesterol	Known	Lipid	7813	rs17765253	A	G	0.0096	0.1845	0.0018	8.265e-08	Iridocyclitis	365120	A	G	-0.0261368	0.233842	0.0198773	0.188542	0.00384725	28.4367
431	M00063	cholesterol	Known	Lipid	7813	rs2026590	T	G	0.008	0.2176	0.0017	3.764e-06	Iridocyclitis	365120	T	G	-0.0179673	0.206869	0.0207303	0.386096	0.00299782	22.1393
432	M00063	cholesterol	Known	Lipid	7813	rs2050223	A	G	-0.0078	0.2016	0.0017	7.22e-06	Iridocyclitis	365120	A	G	0.0209134	0.186176	0.0215261	0.331282	0.00285022	21.0462
433	M00063	cholesterol	Known	Lipid	7813	rs2130712	A	C	0.0165	0.92	0.0032	2.429e-07	Iridocyclitis	365120	A	C	0.0186797	0.94882	0.0382029	0.62487	0.00359692	26.5797
434	M00063	cholesterol	Known	Lipid	7813	rs2259571	T	G	-0.0078	0.6893	0.0017	2.864e-06	Iridocyclitis	365120	T	G	0.0208778	0.681054	0.0179809	0.245597	0.00285022	21.0462
435	M00063	cholesterol	Known	Lipid	7813	rs2407893	A	G	0.0079	0.427	0.0016	1.285e-06	Iridocyclitis	365120	A	G	0.0212492	0.400511	0.0171576	0.21554	0.00329918	24.3723
436	M00063	cholesterol	Known	Lipid	7813	rs2869804	A	G	0.0078	0.2489	0.0017	6.503e-06	Iridocyclitis	365120	A	G	0.0240349	0.212694	0.0205325	0.241769	0.00285022	21.0462
437	M00063	cholesterol	Known	Lipid	7813	rs2870664	T	C	0.0147	0.4767	0.0031	1.602e-06	Iridocyclitis	365120	T	C	0.0132138	0.35699	0.0175505	0.451508	0.0125937	22.4604
438	M00063	cholesterol	Known	Lipid	7813	rs3747924	T	C	0.0083	0.1781	0.0018	4.243e-06	Iridocyclitis	365120	T	C	-0.0105132	0.189508	0.0214462	0.623982	0.00287863	21.2566
439	M00063	cholesterol	Known	Lipid	7813	rs3802195	T	G	0.0086	0.1886	0.0018	1.132e-06	Iridocyclitis	365120	T	G	-0.0133409	0.139912	0.0242406	0.582078	0.00308983	22.821
440	M00063	cholesterol	Known	Lipid	7813	rs3897960	A	T	-0.0084	0.2083	0.0017	1.287e-06	Iridocyclitis	365120	A	T	-0.0387656	0.180956	0.0218987	0.0766902	0.00330408	24.4086
441	M00063	cholesterol	Known	Lipid	7813	rs4401492	T	G	0.0082	0.1795	0.0018	4.515e-06	Iridocyclitis	365120	T	G	-0.00585417	0.160498	0.0228558	0.797847	0.00280988	20.7475
442	M00063	cholesterol	Known	Lipid	7813	rs445925	A	G	-0.025	0.079	0.004	4.105e-10	Iridocyclitis	365120	A	G	-0.0422836	0.0747308	0.0320277	0.186762	0.00692467	39.0486
443	M00063	cholesterol	Known	Lipid	7813	rs4602115	T	G	0.0146	0.7133	0.0033	7.651e-06	Iridocyclitis	365120	T	G	0.0198412	0.731839	0.0189371	0.294757	0.0109807	19.5517
444	M00063	cholesterol	Known	Lipid	7813	rs4941743	T	C	0.0087	0.2179	0.0017	3.282e-07	Iridocyclitis	365120	T	C	0.00708788	0.259323	0.019128	0.710973	0.00354345	26.1832
445	M00063	cholesterol	Known	Lipid	7813	rs602633	T	G	-0.0102	0.2163	0.0017	5.024e-09	Iridocyclitis	365120	T	G	0.00626846	0.217371	0.0203222	0.757738	0.00486421	35.9902
446	M00063	cholesterol	Known	Lipid	7813	rs6438950	C	G	0.0131	0.9036	0.0025	1.54e-07	Iridocyclitis	365120	C	G	-0.021307	0.87492	0.0253797	0.401171	0.00371427	27.4501
447	M00063	cholesterol	Known	Lipid	7813	rs6511720	T	G	-0.0136	0.1197	0.0027	3.688e-07	Iridocyclitis	365120	T	G	0.00995926	0.10164	0.0277398	0.719577	0.00343308	25.3649
448	M00063	cholesterol	Known	Lipid	7813	rs6573766	T	G	-0.0085	0.8061	0.0018	1.549e-06	Iridocyclitis	365120	T	G	0.00369529	0.736554	0.0190396	0.846109	0.00301861	22.2933
449	M00063	cholesterol	Known	Lipid	7813	rs6603141	A	G	-0.0081	0.258	0.0017	2.608e-06	Iridocyclitis	365120	A	G	-0.00219735	0.229352	0.0199684	0.912377	0.003073	22.6963
450	M00063	cholesterol	Known	Lipid	7813	rs6970076	T	C	-0.0079	0.7679	0.0017	4.366e-06	Iridocyclitis	365120	T	C	0.0315471	0.721791	0.0187287	0.0921001	0.00292356	21.5893
451	M00063	cholesterol	Known	Lipid	7813	rs7595385	T	C	0.0237	0.9759	0.0051	3.833e-06	Iridocyclitis	365120	T	C	0.0235433	0.952672	0.0395578	0.551734	0.00292356	21.5893
452	M00063	cholesterol	Known	Lipid	7813	rs810551	C	G	0.008	0.7904	0.0017	4.659e-06	Iridocyclitis	365120	C	G	0.0256944	0.772725	0.0200567	0.200162	0.00299782	22.1393
453	M00063	cholesterol	Known	Lipid	7813	rs871748	T	C	-0.0082	0.182	0.0018	8.562e-06	Iridocyclitis	365120	T	C	-0.0280191	0.203676	0.0209409	0.180893	0.00280988	20.7475
454	M00063	cholesterol	Known	Lipid	7813	rs886282	T	C	0.0081	0.1989	0.0018	3.711e-06	Iridocyclitis	365120	T	C	-0.0114625	0.225895	0.0201962	0.570338	0.00274195	20.2445
455	M00063	cholesterol	Known	Lipid	7813	rs927961	T	G	-0.0079	0.7597	0.0017	5.057e-06	Iridocyclitis	365120	T	G	0.00227774	0.811669	0.0217368	0.916545	0.00292356	21.5893
456	M00064	phenylalanine	Known	Amino acid	7803	rs10050054	T	C	-0.0325	0.9828	0.0069	2.583e-06	Iridocyclitis	365120	T	C	0.119842	0.993951	0.109112	0.272058	0.0124485	22.1603
457	M00064	phenylalanine	Known	Amino acid	7803	rs1498694	A	G	0.0075	0.4035	0.0011	7.336e-11	Iridocyclitis	365120	A	G	0.0173807	0.405964	0.0170868	0.309056	0.00628169	46.475
458	M00064	phenylalanine	Known	Amino acid	7803	rs1565225	A	G	0.007	0.245	0.0015	2.342e-06	Iridocyclitis	365120	A	G	-0.012803	0.328315	0.0179095	0.474689	0.00387796	21.77
459	M00064	phenylalanine	Known	Amino acid	7803	rs2905873	A	C	0.0055	0.6858	0.0012	2.966e-06	Iridocyclitis	365120	A	C	-0.0315446	0.727756	0.0189649	0.0962498	0.0028484	21.0012
460	M00064	phenylalanine	Known	Amino acid	7803	rs6831907	T	C	0.0206	0.0395	0.0046	7.053e-06	Iridocyclitis	365120	T	C	0.0592894	0.0316044	0.0487767	0.224165	0.0112664	20.032
461	M00513	creatinine	Known	Amino acid	7810	rs10426415	A	G	-0.0086	0.878	0.0018	3.109e-06	Iridocyclitis	365120	A	G	0.0500564	0.842619	0.0230551	0.0299185	0.00309151	22.821
462	M00513	creatinine	Known	Amino acid	7810	rs10519445	A	G	-0.0045	0.5338	0.0009	1.846e-06	Iridocyclitis	365120	A	G	0.00881492	0.524048	0.0168244	0.600323	0.00338478	24.9932
463	M00513	creatinine	Known	Amino acid	7810	rs11054328	T	C	0.0088	0.1072	0.0018	1.456e-06	Iridocyclitis	365120	T	C	-0.0684816	0.0924373	0.0290068	0.0182318	0.0032365	23.8947
464	M00513	creatinine	Known	Amino acid	7810	rs1116866	T	C	0.0094	0.1035	0.0018	2.866e-07	Iridocyclitis	365120	T	C	0.0375247	0.10297	0.0276291	0.174412	0.0036912	27.2642
465	M00513	creatinine	Known	Amino acid	7810	rs11638382	T	C	-0.0171	0.1875	0.0038	5.062e-06	Iridocyclitis	365120	T	C	0.0356322	0.170208	0.0224629	0.112678	0.0113557	20.227
466	M00513	creatinine	Known	Amino acid	7810	rs11694230	T	C	-0.0075	0.3363	0.0017	9.003e-06	Iridocyclitis	365120	T	C	-0.0204587	0.444425	0.0169381	0.227105	0.00263719	19.4584
467	M00513	creatinine	Known	Amino acid	7810	rs12175103	A	C	0.0048	0.4153	0.0009	4.863e-07	Iridocyclitis	365120	A	C	0.00070729	0.426278	0.0169559	0.966727	0.00384933	28.4367
468	M00513	creatinine	Known	Amino acid	7810	rs12324230	T	C	0.0042	0.5209	0.0009	8.677e-06	Iridocyclitis	365120	T	C	0.018563	0.520297	0.0167979	0.269126	0.00294981	21.7719
469	M00513	creatinine	Known	Amino acid	7810	rs12801550	T	C	0.0088	0.8705	0.0018	9.639e-07	Iridocyclitis	365120	T	C	-0.0264345	0.888425	0.0268687	0.325195	0.0032365	23.8947
470	M00513	creatinine	Known	Amino acid	7810	rs13031396	T	G	-0.0076	0.2473	0.0017	9.166e-06	Iridocyclitis	365120	T	G	0.0161966	0.234637	0.0197684	0.412605	0.00270779	19.9807
471	M00513	creatinine	Known	Amino acid	7810	rs1374355	A	T	0.0083	0.1077	0.0019	8.594e-06	Iridocyclitis	365120	A	T	0.0454878	0.11086	0.0267204	0.088687	0.00258576	19.0779
472	M00513	creatinine	Known	Amino acid	7810	rs1498350	A	C	0.0045	0.4954	0.001	1.879e-06	Iridocyclitis	365120	A	C	-0.0415843	0.364912	0.0174791	0.0173552	0.00274344	20.2445
473	M00513	creatinine	Known	Amino acid	7810	rs17533525	T	C	0.0082	0.1534	0.0018	5.037e-06	Iridocyclitis	365120	T	C	0.0380197	0.249956	0.0194875	0.0510599	0.0028114	20.7474
474	M00513	creatinine	Known	Amino acid	7810	rs1955135	A	C	0.008	0.8659	0.0018	9.994e-06	Iridocyclitis	365120	A	C	-0.00432511	0.854082	0.023799	0.855791	0.0026763	19.7477
475	M00513	creatinine	Known	Amino acid	7810	rs1990178	T	C	-0.0164	0.1943	0.0036	6.272e-06	Iridocyclitis	365120	T	C	-0.00272352	0.222938	0.0202266	0.892888	0.0116345	20.7295
476	M00513	creatinine	Known	Amino acid	7810	rs2042499	A	C	0.0052	0.4837	0.0009	4.883e-08	Iridocyclitis	365120	A	C	-0.00264087	0.484317	0.016784	0.874974	0.0045146	33.3736
477	M00513	creatinine	Known	Amino acid	7810	rs2048277	A	G	0.0083	0.8956	0.0019	8.751e-06	Iridocyclitis	365120	A	G	0.0136058	0.957714	0.0418922	0.745348	0.00258576	19.0779
478	M00513	creatinine	Known	Amino acid	7810	rs2289804	A	G	-0.0143	0.9343	0.0027	1.246e-07	Iridocyclitis	365120	A	G	-0.0143546	0.897119	0.0276652	0.603853	0.00379626	28.0431
479	M00513	creatinine	Known	Amino acid	7810	rs2521310	T	C	0.009	0.874	0.002	6.795e-06	Iridocyclitis	365120	T	C	0.0129163	0.799688	0.0210156	0.538815	0.00360433	20.2428
480	M00513	creatinine	Known	Amino acid	7810	rs394282	A	T	-0.0163	0.1112	0.0033	1.016e-06	Iridocyclitis	365120	A	T	0.0354242	0.128576	0.0250791	0.157803	0.0136498	24.3699
481	M00513	creatinine	Known	Amino acid	7810	rs4460629	T	C	-0.0045	0.5224	0.001	2.205e-06	Iridocyclitis	365120	T	C	-0.0211436	0.473675	0.0168189	0.208707	0.00274344	20.2445
482	M00513	creatinine	Known	Amino acid	7810	rs6502247	A	G	-0.009	0.119	0.002	6.795e-06	Iridocyclitis	365120	A	G	0.0135063	0.123296	0.0258448	0.601257	0.00360433	20.2428
483	M00513	creatinine	Known	Amino acid	7810	rs6663614	A	C	-0.0104	0.2085	0.0022	3.057e-06	Iridocyclitis	365120	A	C	0.0259175	0.212875	0.0209872	0.21686	0.00302669	22.341
484	M00513	creatinine	Known	Amino acid	7810	rs9312777	T	C	0.0043	0.4788	0.0009	4.677e-06	Iridocyclitis	365120	T	C	0.0103091	0.383344	0.0173346	0.552038	0.00309151	22.821
485	M00513	creatinine	Known	Amino acid	7810	rs9456538	A	G	-0.0082	0.1493	0.0018	4.198e-06	Iridocyclitis	365120	A	G	-0.00600377	0.216638	0.0203338	0.767795	0.0028114	20.7474
486	M00527	lactate	Known	Carbohydrate	7814	rs10788232	T	C	-0.0111	0.6825	0.0024	2.464e-06	Iridocyclitis	365120	T	C	0.0218319	0.611198	0.0172829	0.206514	0.00289595	21.3848
487	M00527	lactate	Known	Carbohydrate	7814	rs1193345	A	G	-0.0216	0.9357	0.0045	1.434e-06	Iridocyclitis	365120	A	G	0.054399	0.902745	0.0283449	0.0549617	0.00311855	23.0337
488	M00527	lactate	Known	Carbohydrate	7814	rs1330523	A	G	-0.0117	0.2326	0.0024	1.561e-06	Iridocyclitis	365120	A	G	-0.0289074	0.212347	0.020523	0.158973	0.00321645	23.7592
489	M00527	lactate	Known	Carbohydrate	7814	rs13403441	A	T	-0.0235	0.8588	0.0048	1.019e-06	Iridocyclitis	365120	A	T	0.0113778	0.858835	0.0241971	0.638202	0.0134283	23.942
490	M00527	lactate	Known	Carbohydrate	7814	rs16937124	A	C	-0.021	0.9471	0.0046	5.622e-06	Iridocyclitis	365120	A	C	0.0333182	0.94522	0.0373491	0.372352	0.00282178	20.8356
491	M00527	lactate	Known	Carbohydrate	7814	rs1876100	A	T	-0.0106	0.2626	0.0024	9.204e-06	Iridocyclitis	365120	A	T	0.0280367	0.310942	0.0181843	0.12312	0.0026416	19.5016
492	M00527	lactate	Known	Carbohydrate	7814	rs2000812	T	C	0.0111	0.8223	0.0025	9.7e-06	Iridocyclitis	365120	T	C	0.00808751	0.740031	0.0191583	0.672921	0.00266951	19.7082
493	M00527	lactate	Known	Carbohydrate	7814	rs3785024	A	G	-0.0223	0.9469	0.0049	5.562e-06	Iridocyclitis	365120	A	G	-0.0163155	0.941711	0.0358644	0.649166	0.0028043	20.7062
494	M00527	lactate	Known	Carbohydrate	7814	rs4635489	A	G	0.0364	0.0177	0.008	5.663e-06	Iridocyclitis	365120	A	G	-0.0171875	0.0320615	0.0478947	0.719701	0.00280305	20.6969
495	M00527	lactate	Known	Carbohydrate	7814	rs4718532	T	C	-0.016	0.5052	0.0035	6.605e-06	Iridocyclitis	365120	T	C	-0.0496177	0.454861	0.0169049	0.00333419	0.0117279	20.8742
496	M00527	lactate	Known	Carbohydrate	7814	rs723526	A	G	-0.011	0.1994	0.0024	6.624e-06	Iridocyclitis	365120	A	G	0.012714	0.15784	0.0230694	0.581551	0.00284415	21.0012
497	M00527	lactate	Known	Carbohydrate	7814	rs780093	T	C	0.0117	0.4	0.0023	1.887e-07	Iridocyclitis	365120	T	C	0.0382419	0.351644	0.0176049	0.0298387	0.00350123	25.8701
498	M00542	3-hydroxybutyrate (BHBA)	Known	Lipid	7820	rs11224003	A	G	0.0419	0.177	0.0093	7.072e-06	Iridocyclitis	365120	A	G	-0.0503448	0.166652	0.022632	0.0261156	0.00274626	20.2929
499	M00542	3-hydroxybutyrate (BHBA)	Known	Lipid	7820	rs11719883	C	G	-0.0524	0.8445	0.0103	3.864e-07	Iridocyclitis	365120	C	G	0.00988206	0.821828	0.0219635	0.652761	0.00349896	25.8744
500	M00542	3-hydroxybutyrate (BHBA)	Known	Lipid	7820	rs13288937	A	C	0.2488	0.0205	0.0526	2.287e-06	Iridocyclitis	365120	A	C	0.112786	0.00718118	0.0997249	0.258069	0.0125104	22.3479
501	M00542	3-hydroxybutyrate (BHBA)	Known	Lipid	7820	rs2295758	T	C	-0.1137	0.9754	0.0255	8.568e-06	Iridocyclitis	365120	T	C	0.0171473	0.973833	0.0525598	0.74424	0.00268995	19.8757
502	M00542	3-hydroxybutyrate (BHBA)	Known	Lipid	7820	rs2711506	A	G	-0.0326	0.5343	0.0072	6.349e-06	Iridocyclitis	365120	A	G	-0.00902349	0.571996	0.0169455	0.59438	0.00277356	20.4952
503	M00542	3-hydroxybutyrate (BHBA)	Known	Lipid	7820	rs4297577	T	C	0.0977	0.0384	0.0209	2.938e-06	Iridocyclitis	365120	T	C	0.0453155	0.0273834	0.0516165	0.379983	0.00295586	21.8463
504	M00542	3-hydroxybutyrate (BHBA)	Known	Lipid	7820	rs4838537	T	C	0.3226	0.0133	0.0699	3.964e-06	Iridocyclitis	365120	T	C	-0.0297473	0.0339127	0.0462365	0.519983	0.0119173	21.2756
505	M00542	3-hydroxybutyrate (BHBA)	Known	Lipid	7820	rs6493912	T	C	-0.0368	0.7431	0.0081	5.359e-06	Iridocyclitis	365120	T	C	0.0203979	0.78051	0.0203532	0.31625	0.00279245	20.6352
506	M00542	3-hydroxybutyrate (BHBA)	Known	Lipid	7820	rs7314742	T	G	-0.0358	0.2662	0.008	8.508e-06	Iridocyclitis	365120	T	G	0.0338706	0.222211	0.0202485	0.0943778	0.00270945	20.0202
507	M00542	3-hydroxybutyrate (BHBA)	Known	Lipid	7820	rs8000457	T	C	-0.2093	0.9661	0.0433	1.351e-06	Iridocyclitis	365120	T	C	-0.0204459	0.943822	0.0366238	0.57666	0.0130576	23.3384
508	M00553	cotinine	Known	Xenobiotics	1270	rs1176413	T	C	-0.1032	0.1873	0.0219	2.545e-06	Iridocyclitis	365120	T	C	-0.0137004	0.161559	0.0228367	0.548552	0.0176912	22.17
509	M00553	cotinine	Known	Xenobiotics	1270	rs12440014	C	G	0.1008	0.7673	0.0213	2.18e-06	Iridocyclitis	365120	C	G	-0.0344221	0.720457	0.0187583	0.0664997	0.0178394	22.3592
510	M00553	cotinine	Known	Xenobiotics	1270	rs1556938	T	G	-0.1815	0.0466	0.041	9.589e-06	Iridocyclitis	365120	T	G	-0.0108699	0.101936	0.0276918	0.694666	0.015645	19.565
511	M00553	cotinine	Known	Xenobiotics	1270	rs1605457	T	C	0.3731	0.9643	0.08	3.097e-06	Iridocyclitis	365120	T	C	0.00971781	0.892967	0.0271573	0.720467	0.0713717	21.5968
512	M00553	cotinine	Known	Xenobiotics	1270	rs16830773	C	G	-0.5244	0.0197	0.1007	1.922e-07	Iridocyclitis	365120	C	G	-0.0889272	0.0283527	0.0505418	0.0784964	0.0874457	26.9269
513	M00553	cotinine	Known	Xenobiotics	1270	rs17800513	T	G	-0.1308	0.1085	0.0273	1.575e-06	Iridocyclitis	365120	T	G	0.0166855	0.165328	0.0225475	0.459291	0.0182775	22.9184
514	M00553	cotinine	Known	Xenobiotics	1270	rs1818902	T	C	0.5718	0.9701	0.1255	5.205e-06	Iridocyclitis	365120	T	C	-0.0819847	0.992453	0.0969289	0.397651	0.0683395	20.612
515	M00553	cotinine	Known	Xenobiotics	1270	rs2075317	T	C	0.0732	0.5417	0.0165	9.187e-06	Iridocyclitis	365120	T	C	-0.00999089	0.500251	0.0168221	0.55257	0.0157114	19.6494
516	M00553	cotinine	Known	Xenobiotics	1270	rs2211372	T	C	0.3317	0.985	0.0696	1.869e-06	Iridocyclitis	365120	T	C	0.0959191	0.99097	0.0883599	0.277678	0.0180876	22.6761
517	M00553	cotinine	Known	Xenobiotics	1270	rs2234233	A	G	-0.1234	0.135	0.0248	6.376e-07	Iridocyclitis	365120	A	G	-0.0096373	0.165105	0.0226513	0.670499	0.0196847	24.7185
518	M00553	cotinine	Known	Xenobiotics	1270	rs6468437	T	C	0.1246	0.8334	0.0277	6.86e-06	Iridocyclitis	365120	T	C	0.00618355	0.83911	0.0228838	0.786995	0.0161452	20.2009
519	M00553	cotinine	Known	Xenobiotics	1270	rs6816298	A	G	0.1842	0.8254	0.0403	4.76e-06	Iridocyclitis	365120	A	G	-0.0053208	0.807137	0.0212635	0.802408	0.0687465	20.7438
520	M00553	cotinine	Known	Xenobiotics	1270	rs7359970	C	G	0.2147	0.8975	0.0451	1.927e-06	Iridocyclitis	365120	C	G	0.00460647	0.882293	0.0260134	0.859445	0.0741427	22.5025
521	M00553	cotinine	Known	Xenobiotics	1270	rs7482087	T	C	-0.5162	0.0254	0.1064	1.237e-06	Iridocyclitis	365120	T	C	0.0759675	0.019565	0.0614958	0.216709	0.0767838	23.3707
522	M00553	cotinine	Known	Xenobiotics	1270	rs7701941	C	G	-0.5561	0.0194	0.1115	6.097e-07	Iridocyclitis	365120	C	G	0.0359414	0.0254939	0.0535682	0.502255	0.0807946	24.6988
523	M00553	cotinine	Known	Xenobiotics	1270	rs9614985	A	G	-0.0855	0.4177	0.0177	1.283e-06	Iridocyclitis	365120	A	G	-0.00415659	0.43353	0.0169238	0.805988	0.0185729	23.296
524	M00569	caffeine	Known	Xenobiotics	7719	rs1039293	A	G	0.0709	0.4948	0.0153	3.393e-06	Iridocyclitis	365120	A	G	-0.0110309	0.437111	0.0169326	0.51475	0.0123806	21.4488
525	M00569	caffeine	Known	Xenobiotics	7719	rs10935899	C	G	-0.0506	0.8197	0.011	4.539e-06	Iridocyclitis	365120	C	G	0.00964396	0.807111	0.0212744	0.650324	0.00290055	21.1542
526	M00569	caffeine	Known	Xenobiotics	7719	rs1397829	A	G	0.042	0.5328	0.0085	7.076e-07	Iridocyclitis	365120	A	G	0.00112974	0.464376	0.0168928	0.94668	0.00334528	24.4085
527	M00569	caffeine	Known	Xenobiotics	7719	rs16902976	T	G	-0.1325	0.0232	0.0294	6.361e-06	Iridocyclitis	365120	T	G	-0.0891205	0.0349015	0.0454441	0.0498678	0.00278454	20.3057
528	M00569	caffeine	Known	Xenobiotics	7719	rs2446427	T	C	-0.0554	0.8371	0.0122	5.211e-06	Iridocyclitis	365120	T	C	-0.0327513	0.887489	0.026669	0.219423	0.00282681	20.6149
529	M00569	caffeine	Known	Xenobiotics	7719	rs2472297	T	C	-0.0668	0.2362	0.0104	1.502e-10	Iridocyclitis	365120	T	C	0.0114775	0.247888	0.0194403	0.554926	0.00563971	41.2446
530	M00569	caffeine	Known	Xenobiotics	7719	rs2493277	C	G	0.0605	0.6552	0.0127	1.914e-06	Iridocyclitis	365120	C	G	0.022365	0.678203	0.018135	0.217482	0.00311012	22.6874
531	M00569	caffeine	Known	Xenobiotics	7719	rs6603123	T	G	0.0865	0.3939	0.0193	7.84e-06	Iridocyclitis	365120	T	G	-0.00286208	0.422583	0.0169472	0.865889	0.0115904	20.0637
532	M00569	caffeine	Known	Xenobiotics	7719	rs6968554	A	G	0.0644	0.3756	0.0086	8.677e-14	Iridocyclitis	365120	A	G	0.0133357	0.336469	0.0177936	0.453578	0.00765009	56.0603
533	M00569	caffeine	Known	Xenobiotics	7719	rs8096497	A	G	0.089	0.097	0.0163	4.836e-08	Iridocyclitis	365120	A	G	-0.0165358	0.124648	0.0262104	0.528114	0.00533249	29.8022
534	M00569	caffeine	Known	Xenobiotics	7719	rs946712	A	C	0.1039	0.9559	0.0212	9.586e-07	Iridocyclitis	365120	A	C	-0.00604718	0.974971	0.053916	0.910697	0.0032912	24.0126
535	M00575	arabinose	Known	Carbohydrate	5889	rs12091176	A	G	0.127	0.0264	0.0271	2.814e-06	Iridocyclitis	365120	A	G	-0.00318945	0.154194	0.0233195	0.891211	0.0214479	21.918
536	M00575	arabinose	Known	Carbohydrate	5889	rs12426131	A	G	0.0246	0.1446	0.0051	1.681e-06	Iridocyclitis	365120	A	G	0.0088833	0.152728	0.0235059	0.705492	0.00421092	23.258
537	M00575	arabinose	Known	Carbohydrate	5889	rs33976862	C	G	0.0602	0.0674	0.0135	7.764e-06	Iridocyclitis	365120	C	G	-0.0157729	0.0474513	0.0395474	0.690014	0.0194591	19.8453
538	M00575	arabinose	Known	Carbohydrate	5889	rs526744	T	C	-0.021	0.243	0.0042	7.141e-07	Iridocyclitis	365120	T	C	0.0137773	0.210089	0.020707	0.505828	0.00552486	24.9889
539	M00575	arabinose	Known	Carbohydrate	5889	rs7790791	T	C	0.0594	0.0873	0.013	4.672e-06	Iridocyclitis	365120	T	C	0.0170879	0.111797	0.026679	0.521847	0.0204109	20.8362
540	M00577	fructose	Known	Carbohydrate	7781	rs2456584	A	G	-0.0179	0.5393	0.0037	1.635e-06	Iridocyclitis	365120	A	G	-0.0202222	0.566674	0.0169624	0.233191	0.00318154	23.3983
541	M00577	fructose	Known	Carbohydrate	7781	rs4663119	A	G	0.0331	0.0773	0.0074	7.324e-06	Iridocyclitis	365120	A	G	0.021022	0.0746317	0.0318989	0.509882	0.00272099	20.002
542	M00577	fructose	Known	Carbohydrate	7781	rs661454	A	G	0.0317	0.0848	0.0065	1.313e-06	Iridocyclitis	365120	A	G	0.0361062	0.0608361	0.0350817	0.303383	0.00323299	23.7779
543	M00584	mannose	Known	Carbohydrate	7793	rs10736	T	C	-0.0118	0.2011	0.0026	4.731e-06	Iridocyclitis	365120	T	C	0.00954983	0.221147	0.0202186	0.636691	0.00279646	20.592
544	M00584	mannose	Known	Carbohydrate	7793	rs10982244	A	G	-0.0177	0.6098	0.004	8.931e-06	Iridocyclitis	365120	A	G	-0.0405565	0.508778	0.0168296	0.0159603	0.0110402	19.5583
545	M00584	mannose	Known	Carbohydrate	7793	rs11676911	A	G	-0.0429	0.0216	0.0084	3.659e-07	Iridocyclitis	365120	A	G	0.0541598	0.0275567	0.0521135	0.298681	0.00353854	26.0758
546	M00584	mannose	Known	Carbohydrate	7793	rs1181723	A	G	0.0116	0.2086	0.0026	5.629e-06	Iridocyclitis	365120	A	G	-0.0299608	0.164378	0.0229677	0.192072	0.00270273	19.8999
547	M00584	mannose	Known	Carbohydrate	7793	rs12218544	C	G	-0.019	0.0836	0.0039	1.28e-06	Iridocyclitis	365120	C	G	0.019476	0.0865297	0.029931	0.515243	0.00322096	23.7279
548	M00584	mannose	Known	Carbohydrate	7793	rs12414366	C	G	0.0214	0.7696	0.0047	4.889e-06	Iridocyclitis	365120	C	G	0.000957824	0.687087	0.0181347	0.957878	0.0116815	20.7079
549	M00584	mannose	Known	Carbohydrate	7793	rs12474099	A	G	-0.0202	0.0649	0.0043	1.968e-06	Iridocyclitis	365120	A	G	0.0349479	0.0732599	0.0322146	0.277989	0.00299551	22.0621
550	M00584	mannose	Known	Carbohydrate	7793	rs1260326	T	C	-0.0439	0.4088	0.0024	1.296e-77	Iridocyclitis	365120	T	C	0.038459	0.349206	0.0176412	0.0292523	0.0435681	334.494
551	M00584	mannose	Known	Carbohydrate	7793	rs13116473	A	G	-0.0448	0.9853	0.0096	2.932e-06	Iridocyclitis	365120	A	G	-0.0494504	0.995701	0.131632	0.707161	0.00295621	21.7718
552	M00584	mannose	Known	Carbohydrate	7793	rs16932803	T	G	-0.0121	0.1673	0.0026	5.005e-06	Iridocyclitis	365120	T	G	-0.0496439	0.139526	0.0243212	0.0412335	0.00294004	21.6524
553	M00584	mannose	Known	Carbohydrate	7793	rs17061914	A	G	-0.0146	0.8581	0.0033	8.766e-06	Iridocyclitis	365120	A	G	0.0233236	0.816275	0.0217066	0.282601	0.00265785	19.5686
554	M00584	mannose	Known	Carbohydrate	7793	rs1841535	T	G	0.0252	0.1482	0.0056	6.998e-06	Iridocyclitis	365120	T	G	0.015292	0.30001	0.0183389	0.404361	0.0114133	20.2269
555	M00584	mannose	Known	Carbohydrate	7793	rs2270451	A	G	0.0152	0.8941	0.0034	7.525e-06	Iridocyclitis	365120	A	G	0.0690562	0.877332	0.0259795	0.00785814	0.00271367	19.9807
556	M00584	mannose	Known	Carbohydrate	7793	rs2272172	T	C	-0.0648	0.0226	0.0145	7.508e-06	Iridocyclitis	365120	T	C	-0.0724647	0.00986697	0.0862543	0.400836	0.0112582	19.9489
557	M00584	mannose	Known	Carbohydrate	7793	rs2304684	T	C	-0.0438	0.0182	0.0094	3.021e-06	Iridocyclitis	365120	T	C	0.0761132	0.0245399	0.0544518	0.16217	0.00294726	21.7057
558	M00584	mannose	Known	Carbohydrate	7793	rs2723713	T	C	-0.0356	0.0254	0.008	9.19e-06	Iridocyclitis	365120	T	C	-0.00812461	0.0486089	0.0389517	0.834775	0.0026888	19.7971
559	M00584	mannose	Known	Carbohydrate	7793	rs435315	A	T	-0.0121	0.2033	0.0026	2.18e-06	Iridocyclitis	365120	A	T	0.00627794	0.252989	0.0193333	0.745391	0.00294004	21.6524
560	M00584	mannose	Known	Carbohydrate	7793	rs7007251	A	G	-0.015	0.1057	0.0034	8.76e-06	Iridocyclitis	365120	A	G	-0.0123873	0.068844	0.0332728	0.709674	0.00264292	19.4584
561	M00584	mannose	Known	Carbohydrate	7793	rs7747345	A	T	0.0122	0.8153	0.0026	2.524e-06	Iridocyclitis	365120	A	T	0.0107388	0.818566	0.021827	0.62272	0.00298869	22.0118
562	M00584	mannose	Known	Carbohydrate	7793	rs937813	T	C	0.0271	0.9025	0.0039	2.645e-12	Iridocyclitis	365120	T	C	-0.04126	0.899682	0.0280466	0.141258	0.00653088	48.2715
563	M00584	mannose	Known	Carbohydrate	7793	rs991670	T	C	-0.0111	0.6624	0.0025	7.476e-06	Iridocyclitis	365120	T	C	0.0084913	0.652313	0.0176657	0.630754	0.00267676	19.7082
564	M00599	pyruvate	Known	Carbohydrate	7682	rs10237319	T	C	0.0226	0.1467	0.0051	9.785e-06	Iridocyclitis	365120	T	C	-0.0381824	0.180197	0.0218353	0.0803508	0.00270608	19.6316
565	M00599	pyruvate	Known	Carbohydrate	7682	rs11038739	A	T	-0.0203	0.7937	0.0043	3.009e-06	Iridocyclitis	365120	A	T	-0.0342137	0.764876	0.0197925	0.0838784	0.00307016	22.281
566	M00599	pyruvate	Known	Carbohydrate	7682	rs11216267	T	C	0.0168	0.6435	0.0035	1.56e-06	Iridocyclitis	365120	T	C	-0.0117153	0.549026	0.0169329	0.489022	0.00317354	23.0336
567	M00599	pyruvate	Known	Carbohydrate	7682	rs11259923	A	G	0.042	0.8139	0.0091	3.916e-06	Iridocyclitis	365120	A	G	0.00711769	0.820112	0.0218509	0.744621	0.0122122	21.277
568	M00599	pyruvate	Known	Carbohydrate	7682	rs1133034	T	C	0.032	0.0757	0.0069	3.906e-06	Iridocyclitis	365120	T	C	0.0446183	0.0769633	0.0314649	0.15618	0.00296316	21.5021
569	M00599	pyruvate	Known	Carbohydrate	7682	rs12515830	T	G	0.0244	0.8744	0.0054	5.788e-06	Iridocyclitis	365120	T	G	-0.0277246	0.873848	0.025378	0.274628	0.00281326	20.4114
570	M00599	pyruvate	Known	Carbohydrate	7682	rs13195863	A	C	0.022	0.2043	0.0044	4.127e-07	Iridocyclitis	365120	A	C	0.000342237	0.195942	0.0210859	0.98705	0.00344258	24.9931
571	M00599	pyruvate	Known	Carbohydrate	7682	rs2833657	A	G	0.0239	0.8254	0.0051	3.023e-06	Iridocyclitis	365120	A	G	-0.0129729	0.846767	0.0232901	0.577519	0.00302539	21.9551
572	M00599	pyruvate	Known	Carbohydrate	7682	rs2964063	T	C	-0.0735	0.9853	0.0155	2.249e-06	Iridocyclitis	365120	T	C	-0.00859381	0.987157	0.0744298	0.908079	0.00309746	22.4797
573	M00599	pyruvate	Known	Carbohydrate	7682	rs3925033	T	G	-0.0164	0.4591	0.0035	2.593e-06	Iridocyclitis	365120	T	G	0.0450965	0.367601	0.0173484	0.00933706	0.00302467	21.9499
574	M00599	pyruvate	Known	Carbohydrate	7682	rs4648464	A	G	-0.0161	0.5522	0.0036	9.373e-06	Iridocyclitis	365120	A	G	-0.0185646	0.589756	0.0171857	0.280039	0.00275607	19.9952
575	M00599	pyruvate	Known	Carbohydrate	7682	rs6895278	T	C	0.0168	0.3354	0.0037	4.133e-06	Iridocyclitis	365120	T	C	-0.00579247	0.380404	0.0173791	0.738907	0.00284067	20.6108
576	M00599	pyruvate	Known	Carbohydrate	7682	rs7941871	T	G	-0.024	0.8353	0.005	1.562e-06	Iridocyclitis	365120	T	G	0.0306714	0.71632	0.0186177	0.0994695	0.00317354	23.0336
577	M00599	pyruvate	Known	Carbohydrate	7682	rs924483	A	G	-0.0289	0.0916	0.0062	3.254e-06	Iridocyclitis	365120	A	G	-0.0168226	0.102565	0.0278625	0.545995	0.00299331	21.7216
578	M00606	uridine	Known	Nucleotide	7800	rs1007797	T	C	-0.0092	0.879	0.0018	6.491e-07	Iridocyclitis	365120	T	C	0.00838809	0.922832	0.0313842	0.78926	0.0035397	26.1164
579	M00606	uridine	Known	Nucleotide	7800	rs11033504	A	G	0.0143	0.9307	0.0027	9.462e-08	Iridocyclitis	365120	A	G	-0.0292273	0.922961	0.031588	0.354826	0.00379986	28.0431
580	M00606	uridine	Known	Nucleotide	7800	rs11607704	T	C	0.0093	0.8783	0.0019	6.939e-07	Iridocyclitis	365120	T	C	-0.031715	0.896954	0.0276096	0.250682	0.0032473	23.9519
581	M00606	uridine	Known	Nucleotide	7800	rs11705028	A	G	-0.0206	0.0859	0.0046	8.848e-06	Iridocyclitis	365120	A	G	-0.0330653	0.0746691	0.0320973	0.302935	0.00271965	20.0494
582	M00606	uridine	Known	Nucleotide	7800	rs12524738	A	G	0.0156	0.069	0.0035	6.931e-06	Iridocyclitis	365120	A	G	-0.0306372	0.153555	0.0233825	0.190108	0.00269413	19.8607
583	M00606	uridine	Known	Nucleotide	7800	rs12544733	C	G	-0.0084	0.8378	0.0018	2.741e-06	Iridocyclitis	365120	C	G	-0.00960725	0.839059	0.0227573	0.672907	0.00295261	21.7719
584	M00606	uridine	Known	Nucleotide	7800	rs12580704	T	C	0.0085	0.1328	0.0018	4.553e-06	Iridocyclitis	365120	T	C	0.05707	0.103352	0.0276184	0.0387927	0.00302311	22.2933
585	M00606	uridine	Known	Nucleotide	7800	rs131794	A	C	0.0146	0.2074	0.0018	4.367e-16	Iridocyclitis	365120	A	C	0.0367801	0.182223	0.0217572	0.0909369	0.00886684	65.7722
586	M00606	uridine	Known	Nucleotide	7800	rs1482928	T	G	0.0081	0.7912	0.0018	4.415e-06	Iridocyclitis	365120	T	G	0.00996693	0.842425	0.0231334	0.666581	0.00274604	20.2445
587	M00606	uridine	Known	Nucleotide	7800	rs163425	A	G	0.0086	0.8734	0.0018	2.617e-06	Iridocyclitis	365120	A	G	0.00117606	0.901113	0.0282865	0.966836	0.00309444	22.821
588	M00606	uridine	Known	Nucleotide	7800	rs2686796	T	C	0.0094	0.4524	0.0017	1.889e-08	Iridocyclitis	365120	T	C	-0.0197862	0.456936	0.0168362	0.239909	0.00414031	30.5661
589	M00606	uridine	Known	Nucleotide	7800	rs2904665	A	G	-0.0089	0.861	0.0018	9.187e-07	Iridocyclitis	365120	A	G	0.000290896	0.83258	0.0225546	0.98971	0.00331337	24.4409
590	M00606	uridine	Known	Nucleotide	7800	rs2982907	T	G	-0.0088	0.1465	0.0018	1.281e-06	Iridocyclitis	365120	T	G	-0.00500641	0.0822992	0.0307555	0.870691	0.00323957	23.8947
591	M00606	uridine	Known	Nucleotide	7800	rs4286846	C	G	0.0083	0.7232	0.0017	1.263e-06	Iridocyclitis	365120	C	G	0.00203426	0.711888	0.0186034	0.912926	0.00323094	23.8309
592	M00606	uridine	Known	Nucleotide	7800	rs532545	T	C	-0.0095	0.3065	0.0017	3.41e-08	Iridocyclitis	365120	T	C	-0.0277148	0.203327	0.0208553	0.18388	0.00422849	31.2199
593	M00606	uridine	Known	Nucleotide	7800	rs6988242	T	G	0.0094	0.769	0.0018	1.308e-07	Iridocyclitis	365120	T	G	-0.0204313	0.754922	0.0196725	0.299005	0.0036947	27.2642
594	M00606	uridine	Known	Nucleotide	7800	rs7593385	A	C	0.0359	0.9685	0.008	6.873e-06	Iridocyclitis	365120	A	C	-0.0872694	0.994984	0.118361	0.460931	0.0112744	20.1149
595	M00606	uridine	Known	Nucleotide	7800	rs787496	A	G	0.0081	0.1702	0.0018	5.979e-06	Iridocyclitis	365120	A	G	-0.0141927	0.199747	0.0210334	0.49982	0.00274604	20.2445
596	M00606	uridine	Known	Nucleotide	7800	rs7948201	T	C	-0.023	0.9623	0.0046	6.769e-07	Iridocyclitis	365120	T	C	-0.000739506	0.934687	0.0340148	0.982655	0.00338799	24.9932
597	M00606	uridine	Known	Nucleotide	7800	rs9601054	T	C	0.0083	0.162	0.0018	4.237e-06	Iridocyclitis	365120	T	C	-0.0175809	0.138092	0.0243678	0.470615	0.00288293	21.2566
598	M00606	uridine	Known	Nucleotide	7800	rs977712	A	C	-0.0085	0.8633	0.0019	6.319e-06	Iridocyclitis	365120	A	C	0.00882528	0.837897	0.0230119	0.701342	0.00271411	20.0084
599	M01105	linoleate (18:2n6)	Known	Lipid	7780	rs11719883	C	G	-0.0174	0.8444	0.0034	3.567e-07	Iridocyclitis	365120	C	G	0.00988206	0.821828	0.0219635	0.652761	0.00355886	26.1832
600	M01105	linoleate (18:2n6)	Known	Lipid	7780	rs12238083	T	C	0.0152	0.1389	0.0033	3.008e-06	Iridocyclitis	365120	T	C	0.00673502	0.095389	0.0285158	0.813289	0.00288485	21.21
601	M01105	linoleate (18:2n6)	Known	Lipid	7780	rs12336893	T	G	0.0289	0.9588	0.0062	2.677e-06	Iridocyclitis	365120	T	G	-0.0852803	0.966771	0.0473261	0.0715501	0.00295424	21.7217
602	M01105	linoleate (18:2n6)	Known	Lipid	7780	rs13225022	A	G	-0.0123	0.6784	0.0026	1.402e-06	Iridocyclitis	365120	A	G	-0.0118898	0.545161	0.0168759	0.481093	0.00304269	22.3741
603	M01105	linoleate (18:2n6)	Known	Lipid	7780	rs13280152	T	G	0.0162	0.1202	0.0033	1.224e-06	Iridocyclitis	365120	T	G	0.0200635	0.13732	0.0244213	0.41133	0.00327564	24.0926
604	M01105	linoleate (18:2n6)	Known	Lipid	7780	rs1477025	T	C	0.0109	0.6545	0.0024	7.625e-06	Iridocyclitis	365120	T	C	-0.0383137	0.606711	0.0172147	0.0260387	0.00280497	20.6211
605	M01105	linoleate (18:2n6)	Known	Lipid	7780	rs1502520	T	G	0.0119	0.7334	0.0025	1.634e-06	Iridocyclitis	365120	T	G	-0.00637007	0.74654	0.0192837	0.741148	0.0030803	22.6514
606	M01105	linoleate (18:2n6)	Known	Lipid	7780	rs16911296	A	G	-0.0209	0.0771	0.0045	4.18e-06	Iridocyclitis	365120	A	G	-0.0323558	0.1	0.0279784	0.247494	0.00293299	21.565
607	M01105	linoleate (18:2n6)	Known	Lipid	7780	rs17087487	A	G	-0.0231	0.053	0.0052	7.997e-06	Iridocyclitis	365120	A	G	-0.0354247	0.103039	0.0277208	0.201281	0.00268391	19.7287
608	M01105	linoleate (18:2n6)	Known	Lipid	7780	rs1956129	T	C	-0.0127	0.7589	0.0025	3.657e-07	Iridocyclitis	365120	T	C	0.0148723	0.753249	0.0194206	0.443795	0.00350687	25.7994
609	M01105	linoleate (18:2n6)	Known	Lipid	7780	rs2158555	C	G	-0.0337	0.0331	0.0075	7.905e-06	Iridocyclitis	365120	C	G	0.079974	0.0118673	0.0782372	0.306687	0.00274575	20.1845
610	M01105	linoleate (18:2n6)	Known	Lipid	7780	rs2242415	A	C	0.0109	0.6233	0.0024	8.242e-06	Iridocyclitis	365120	A	C	-0.00118609	0.644904	0.0177131	0.946613	0.00280497	20.6211
611	M01105	linoleate (18:2n6)	Known	Lipid	7780	rs4654501	A	G	0.0111	0.7671	0.0025	9.227e-06	Iridocyclitis	365120	A	G	5.25278e-05	0.832416	0.0225041	0.998138	0.00268113	19.7082
612	M01105	linoleate (18:2n6)	Known	Lipid	7780	rs6075489	A	G	0.0113	0.7177	0.0025	9.513e-06	Iridocyclitis	365120	A	G	0.00397658	0.745871	0.0194191	0.837746	0.00277835	20.4248
613	M01105	linoleate (18:2n6)	Known	Lipid	7780	rs7014120	A	G	0.0148	0.1341	0.0033	5.666e-06	Iridocyclitis	365120	A	G	-0.0427625	0.13265	0.0248691	0.0855224	0.00273542	20.1084
614	M01105	linoleate (18:2n6)	Known	Lipid	7780	rs7115681	T	C	-0.0131	0.4668	0.0024	8.293e-08	Iridocyclitis	365120	T	C	0.0221162	0.362436	0.0174961	0.206209	0.00404648	29.7853
615	M01105	linoleate (18:2n6)	Known	Lipid	7780	rs7898173	A	G	-0.0143	0.1419	0.0032	6.806e-06	Iridocyclitis	365120	A	G	0.028248	0.191983	0.021391	0.18665	0.00271587	19.9643
616	M01107	allantoin	Known	Nucleotide	5705	rs10492266	T	C	-0.0167	0.4255	0.0038	8.776e-06	Iridocyclitis	365120	T	C	-0.0181271	0.360112	0.0175196	0.300822	0.00360108	19.3065
617	M01107	allantoin	Known	Nucleotide	5705	rs10771223	A	G	0.0237	0.78	0.0046	2.871e-07	Iridocyclitis	365120	A	G	-0.0191248	0.679258	0.0179806	0.287494	0.00494268	26.535
618	M01107	allantoin	Known	Nucleotide	5705	rs11147404	T	G	0.0282	0.8872	0.0063	8.687e-06	Iridocyclitis	365120	T	G	0.00718252	0.809891	0.0213842	0.736962	0.0037353	20.0288
619	M01107	allantoin	Known	Nucleotide	5705	rs12132798	C	G	0.0615	0.9749	0.013	2.086e-06	Iridocyclitis	365120	C	G	0.0333799	0.971023	0.0499495	0.50396	0.00417044	22.3718
620	M01107	allantoin	Known	Nucleotide	5705	rs12189555	A	T	0.021	0.7684	0.0046	5.058e-06	Iridocyclitis	365120	A	T	0.0148449	0.739264	0.0191093	0.437251	0.00388478	20.8334
621	M01107	allantoin	Known	Nucleotide	5705	rs12718598	T	C	0.018	0.5178	0.0037	1.491e-06	Iridocyclitis	365120	T	C	0.0285178	0.601148	0.0172296	0.0978926	0.00440916	23.6581
622	M01107	allantoin	Known	Nucleotide	5705	rs1320934	A	T	0.1215	0.9599	0.0253	1.513e-06	Iridocyclitis	365120	A	T	-0.018135	0.971851	0.0510208	0.722257	0.0303832	23.0001
623	M01107	allantoin	Known	Nucleotide	5705	rs1431793	A	C	-0.0216	0.7526	0.0046	2.901e-06	Iridocyclitis	365120	A	C	0.0305825	0.723148	0.0188009	0.103812	0.00410901	22.0409
624	M01107	allantoin	Known	Nucleotide	5705	rs1447307	T	G	-0.0211	0.227	0.0046	5.694e-06	Iridocyclitis	365120	T	G	0.0119313	0.2578	0.019242	0.535212	0.00392172	21.0323
625	M01107	allantoin	Known	Nucleotide	5705	rs1499094	T	G	0.0208	0.7686	0.0046	7.676e-06	Iridocyclitis	365120	T	G	0.000974177	0.717016	0.01865	0.958342	0.00381141	20.4385
626	M01107	allantoin	Known	Nucleotide	5705	rs167277	A	C	-0.0207	0.781	0.0046	7.922e-06	Iridocyclitis	365120	A	C	0.0143094	0.794683	0.0207769	0.491002	0.00377499	20.2424
627	M01107	allantoin	Known	Nucleotide	5705	rs1799412	C	G	-0.0262	0.8394	0.0055	2.28e-06	Iridocyclitis	365120	C	G	-0.00193083	0.818363	0.0218363	0.92954	0.00422835	22.6837
628	M01107	allantoin	Known	Nucleotide	5705	rs2293319	T	C	-0.0219	0.7852	0.0047	3.591e-06	Iridocyclitis	365120	T	C	-0.0189032	0.81659	0.0217032	0.383763	0.00404637	21.7035
629	M01107	allantoin	Known	Nucleotide	5705	rs2549842	T	C	-0.0206	0.786	0.0046	8.675e-06	Iridocyclitis	365120	T	C	-0.0146064	0.687454	0.0181044	0.419791	0.00373874	20.0473
630	M01107	allantoin	Known	Nucleotide	5705	rs4579742	A	T	0.029	0.1251	0.0064	5.16e-06	Iridocyclitis	365120	A	T	-0.0423837	0.133889	0.024734	0.0866044	0.0038274	20.5245
631	M01107	allantoin	Known	Nucleotide	5705	rs8108144	T	G	-0.0232	0.788	0.0047	6.444e-07	Iridocyclitis	365120	T	G	0.00973269	0.800688	0.021043	0.643713	0.00453877	24.3567
632	M01107	allantoin	Known	Nucleotide	5705	rs8184921	T	C	0.0165	0.5087	0.0037	9.801e-06	Iridocyclitis	365120	T	C	0.0080331	0.375869	0.0174051	0.644413	0.00370753	19.8793
633	M01107	allantoin	Known	Nucleotide	5705	rs972709	A	C	0.0483	0.6548	0.0107	6.73e-06	Iridocyclitis	365120	A	C	-0.0104043	0.658715	0.0176312	0.555119	0.0269395	20.321
634	M01107	allantoin	Known	Nucleotide	5705	rs9834988	T	C	0.0185	0.5297	0.0038	7.983e-07	Iridocyclitis	365120	T	C	0.000975727	0.478791	0.0168228	0.953748	0.00441558	23.6927
635	M01110	arachidonate (20:4n6)	Known	Lipid	7816	rs1010069	A	G	0.0081	0.4623	0.0018	8.583e-06	Iridocyclitis	365120	A	G	-0.00144875	0.407153	0.0171367	0.932626	0.00274121	20.2445
636	M01110	arachidonate (20:4n6)	Known	Lipid	7816	rs10241964	A	G	0.0182	0.0952	0.0035	2.247e-07	Iridocyclitis	365120	A	G	0.0242396	0.0994972	0.0280436	0.387394	0.003657	27.0327
637	M01110	arachidonate (20:4n6)	Known	Lipid	7816	rs10514491	T	C	0.012	0.6782	0.0026	2.859e-06	Iridocyclitis	365120	T	C	0.0172491	0.717215	0.018655	0.355155	0.00288318	21.296
638	M01110	arachidonate (20:4n6)	Known	Lipid	7816	rs11837423	A	G	0.0385	0.088	0.008	1.519e-06	Iridocyclitis	365120	A	G	-0.0362439	0.0629186	0.0345821	0.294614	0.0129447	23.1339
639	M01110	arachidonate (20:4n6)	Known	Lipid	7816	rs12352829	A	G	-0.0134	0.1506	0.0027	5.843e-07	Iridocyclitis	365120	A	G	0.00310855	0.149679	0.0235572	0.895018	0.00333228	24.6243
640	M01110	arachidonate (20:4n6)	Known	Lipid	7816	rs12532113	T	C	-0.028	0.961	0.006	3.061e-06	Iridocyclitis	365120	T	C	0.101073	0.979597	0.0595054	0.0894046	0.00387314	21.77
641	M01110	arachidonate (20:4n6)	Known	Lipid	7816	rs1430209	T	C	-0.0086	0.5313	0.0018	1.865e-06	Iridocyclitis	365120	T	C	0.00866896	0.587956	0.0170973	0.612129	0.003089	22.821
642	M01110	arachidonate (20:4n6)	Known	Lipid	7816	rs17099239	A	G	-0.012	0.8327	0.0027	6.74e-06	Iridocyclitis	365120	A	G	0.029873	0.781989	0.0203439	0.141996	0.00267412	19.7477
643	M01110	arachidonate (20:4n6)	Known	Lipid	7816	rs174548	C	G	0.0488	0.7005	0.0025	1.429e-84	Iridocyclitis	365120	C	G	-0.0431383	0.610855	0.0171725	0.0120027	0.0491777	380.927
644	M01110	arachidonate (20:4n6)	Known	Lipid	7816	rs180022	T	C	0.0117	0.8328	0.0026	9.431e-06	Iridocyclitis	365120	T	C	-0.00655812	0.818255	0.0219031	0.764622	0.00274121	20.2445
645	M01110	arachidonate (20:4n6)	Known	Lipid	7816	rs2275351	T	C	0.012	0.1657	0.0027	7.062e-06	Iridocyclitis	365120	T	C	0.038894	0.0956565	0.0285996	0.173845	0.00267412	19.7477
646	M01110	arachidonate (20:4n6)	Known	Lipid	7816	rs3798211	A	C	-0.0083	0.4247	0.0018	4.584e-06	Iridocyclitis	365120	A	C	0.0245163	0.424164	0.0169525	0.148129	0.00287785	21.2566
647	M01110	arachidonate (20:4n6)	Known	Lipid	7816	rs4739402	T	C	-0.0085	0.5172	0.0019	5.614e-06	Iridocyclitis	365120	T	C	0.0355533	0.591606	0.0170777	0.0373551	0.00270933	20.0084
648	M01110	arachidonate (20:4n6)	Known	Lipid	7816	rs4982495	T	C	-0.0084	0.4275	0.0018	3.272e-06	Iridocyclitis	365120	T	C	0.00247651	0.560341	0.0168882	0.883415	0.00294741	21.7719
649	M01110	arachidonate (20:4n6)	Known	Lipid	7816	rs532098	A	G	0.009	0.461	0.002	6.795e-06	Iridocyclitis	365120	A	G	0.211164	0.432053	0.01662	5.51569e-37	0.0036024	20.2428
650	M01110	arachidonate (20:4n6)	Known	Lipid	7816	rs6535974	A	G	-0.0122	0.8465	0.0027	5.801e-06	Iridocyclitis	365120	A	G	-0.0325726	0.893976	0.02733	0.233331	0.00276375	20.4115
651	M01110	arachidonate (20:4n6)	Known	Lipid	7816	rs6568389	T	C	0.0157	0.8061	0.0033	2.164e-06	Iridocyclitis	365120	T	C	0.0272217	0.752927	0.0195304	0.163375	0.00306301	22.6284
652	M01110	arachidonate (20:4n6)	Known	Lipid	7816	rs712916	T	C	-0.0456	0.9875	0.0102	8.193e-06	Iridocyclitis	365120	T	C	-0.0128249	0.99527	0.123274	0.917141	0.00270559	19.9807
653	M01110	arachidonate (20:4n6)	Known	Lipid	7816	rs7169869	A	G	-0.0194	0.5404	0.0043	6.586e-06	Iridocyclitis	365120	A	G	-0.00951199	0.455108	0.0168309	0.571971	0.0113946	20.3317
654	M01110	arachidonate (20:4n6)	Known	Lipid	7816	rs8123073	A	G	-0.0372	0.983	0.0082	5.942e-06	Iridocyclitis	365120	A	G	0.068062	0.982737	0.0647753	0.293378	0.00278584	20.575
655	M01110	arachidonate (20:4n6)	Known	Lipid	7816	rs9679675	A	C	0.0092	0.4732	0.0018	4.167e-07	Iridocyclitis	365120	A	C	-0.00272976	0.58353	0.0170882	0.873082	0.00353348	26.1164
656	M01114	deoxycholate	Known	Lipid	5194	rs11159894	T	C	0.032	0.3295	0.0067	1.769e-06	Iridocyclitis	365120	T	C	-0.011622	0.362099	0.0174339	0.505007	0.00460201	22.8021
657	M01114	deoxycholate	Known	Lipid	5194	rs12405017	T	C	-0.1891	0.9817	0.0426	9.175e-06	Iridocyclitis	365120	T	C	-0.194536	0.990925	0.0885907	0.0280996	0.0134345	19.6772
658	M01114	deoxycholate	Known	Lipid	5194	rs17131011	A	G	-0.0781	0.0404	0.0174	6.882e-06	Iridocyclitis	365120	A	G	0.0213032	0.0569448	0.0362607	0.556868	0.00406663	20.1385
659	M01114	deoxycholate	Known	Lipid	5194	rs17175231	A	G	0.0593	0.9348	0.0125	1.986e-06	Iridocyclitis	365120	A	G	-0.00911791	0.912145	0.0295946	0.75801	0.00454061	22.4964
660	M01114	deoxycholate	Known	Lipid	5194	rs17641342	C	G	0.0725	0.1639	0.0159	5.262e-06	Iridocyclitis	365120	C	G	0.00862973	0.136539	0.0245341	0.72503	0.014165	20.7626
661	M01114	deoxycholate	Known	Lipid	5194	rs2002212	A	G	-0.0691	0.049	0.0155	7.817e-06	Iridocyclitis	365120	A	G	-0.0288508	0.0887343	0.029563	0.329109	0.00401188	19.8663
662	M01114	deoxycholate	Known	Lipid	5194	rs2140798	T	C	-0.0519	0.0986	0.0117	8.8e-06	Iridocyclitis	365120	T	C	-0.0327317	0.0949152	0.0288448	0.25648	0.00397224	19.6692
663	M01114	deoxycholate	Known	Lipid	5194	rs2391088	A	G	-0.0341	0.6873	0.0073	2.923e-06	Iridocyclitis	365120	A	G	-0.0167356	0.760104	0.0196793	0.395093	0.00440299	21.8116
664	M01114	deoxycholate	Known	Lipid	5194	rs3752241	C	G	0.0574	0.8684	0.0126	5.523e-06	Iridocyclitis	365120	C	G	-0.0117727	0.836657	0.0227222	0.604378	0.00418852	20.7447
665	M01114	deoxycholate	Known	Lipid	5194	rs4244808	T	G	0.0305	0.5307	0.0068	8.3e-06	Iridocyclitis	365120	T	G	-0.0208598	0.444682	0.0169385	0.218136	0.00406084	20.1097
666	M01114	deoxycholate	Known	Lipid	5194	rs4579412	A	C	-0.0414	0.1469	0.0091	4.771e-06	Iridocyclitis	365120	A	C	0.0279266	0.198549	0.0210134	0.183852	0.00417735	20.6891
667	M01114	deoxycholate	Known	Lipid	5194	rs696155	A	G	-0.0412	0.1888	0.0088	2.921e-06	Iridocyclitis	365120	A	G	0.0411118	0.181851	0.0217733	0.0590024	0.00442288	21.9105
668	M01114	deoxycholate	Known	Lipid	5194	rs7262824	T	C	0.0357	0.2062	0.008	8.697e-06	Iridocyclitis	365120	T	C	-0.00559699	0.221685	0.0201916	0.781631	0.00401983	19.9058
669	M01114	deoxycholate	Known	Lipid	5194	rs7269193	A	G	-0.0528	0.9092	0.0116	5.034e-06	Iridocyclitis	365120	A	G	0.0191329	0.897711	0.0276852	0.48951	0.00418151	20.7098
670	M01114	deoxycholate	Known	Lipid	5194	rs7427777	A	C	0.1291	0.0483	0.0286	6.361e-06	Iridocyclitis	365120	A	C	-0.0235041	0.0636342	0.034351	0.493827	0.0138861	20.3479
671	M01114	deoxycholate	Known	Lipid	5194	rs8192870	T	G	-0.0365	0.3498	0.0067	3.985e-08	Iridocyclitis	365120	T	G	-0.00428504	0.391147	0.0171564	0.80277	0.00597905	29.6661
672	M01114	deoxycholate	Known	Lipid	5194	rs9851393	A	G	0.0297	0.5199	0.0066	7.383e-06	Iridocyclitis	365120	A	G	0.00260923	0.529402	0.0168485	0.876928	0.0040874	20.2418
673	M01121	margarate (17:0)	Known	Lipid	7796	rs11118120	A	C	-0.019	0.8501	0.004	1.965e-06	Iridocyclitis	365120	A	C	-0.0187909	0.799795	0.021048	0.371984	0.00306075	22.5564
674	M01121	margarate (17:0)	Known	Lipid	7796	rs11940037	T	C	0.019	0.842	0.0041	2.821e-06	Iridocyclitis	365120	T	C	-0.0357382	0.789553	0.0205297	0.0817165	0.00291369	21.4695
675	M01121	margarate (17:0)	Known	Lipid	7796	rs1466228	T	C	-0.0361	0.0348	0.0078	3.206e-06	Iridocyclitis	365120	T	C	-0.0413846	0.0210948	0.0587909	0.481476	0.00290625	21.4145
676	M01121	margarate (17:0)	Known	Lipid	7796	rs17351329	A	G	-0.0185	0.8651	0.0041	5.372e-06	Iridocyclitis	365120	A	G	-0.00945476	0.844418	0.023138	0.682815	0.00276278	20.3544
677	M01121	margarate (17:0)	Known	Lipid	7796	rs4470674	A	T	-0.0141	0.7182	0.0031	6.639e-06	Iridocyclitis	365120	A	T	-0.0159647	0.677488	0.0179667	0.374231	0.00280715	20.6822
678	M01121	margarate (17:0)	Known	Lipid	7796	rs603424	A	G	0.0292	0.1865	0.0038	1.56e-14	Iridocyclitis	365120	A	G	-0.0203793	0.115985	0.0265373	0.442517	0.00797067	59.031
679	M01121	margarate (17:0)	Known	Lipid	7796	rs7583745	T	C	-0.0348	0.884	0.0075	3.062e-06	Iridocyclitis	365120	T	C	-0.0152221	0.919952	0.0308755	0.622002	0.0120309	21.5052
680	M01123	inosine	Known	Nucleotide	2675	rs10489	A	C	0.1743	0.0243	0.038	4.601e-06	Iridocyclitis	365120	A	C	-0.00495211	0.0573629	0.0360499	0.89074	0.0120084	21.0148
681	M01123	inosine	Known	Nucleotide	2675	rs11616655	A	G	-0.1069	0.9444	0.0237	6.369e-06	Iridocyclitis	365120	A	G	-0.0328406	0.923824	0.0315855	0.298463	0.0076504	20.3296
682	M01123	inosine	Known	Nucleotide	2675	rs17077586	A	G	0.1032	0.9187	0.021	9.198e-07	Iridocyclitis	365120	A	G	-0.0158306	0.958516	0.0423114	0.708296	0.00906828	24.1319
683	M01123	inosine	Known	Nucleotide	2675	rs17224277	A	G	0.0951	0.0778	0.0199	1.825e-06	Iridocyclitis	365120	A	G	-0.03142	0.0598778	0.0356992	0.378787	0.00857972	22.8205
684	M01123	inosine	Known	Nucleotide	2675	rs17741813	T	C	0.538	0.015	0.1192	6.389e-06	Iridocyclitis	365120	T	C	-0.0607888	0.0498355	0.0387074	0.116306	0.0219427	20.3261
685	M01123	inosine	Known	Nucleotide	2675	rs2846723	T	G	-0.0476	0.5442	0.0105	5.755e-06	Iridocyclitis	365120	T	G	0.00709639	0.486744	0.0167618	0.672027	0.00772729	20.5355
686	M01123	inosine	Known	Nucleotide	2675	rs4384764	A	G	-0.0568	0.2371	0.0127	7.902e-06	Iridocyclitis	365120	A	G	-0.0110994	0.242796	0.0196508	0.572187	0.00752264	19.9876
687	M01123	inosine	Known	Nucleotide	2675	rs494562	A	G	-0.1182	0.8988	0.0167	1.339e-12	Iridocyclitis	365120	A	G	0.0393248	0.906858	0.0287729	0.171711	0.0186293	50.0579
688	M01123	inosine	Known	Nucleotide	2675	rs7297956	C	G	0.0597	0.7301	0.0134	7.69e-06	Iridocyclitis	365120	C	G	-0.00362714	0.745202	0.0192985	0.850916	0.0113368	19.8261
689	M01123	inosine	Known	Nucleotide	2675	rs7795118	T	C	0.0905	0.2305	0.0186	1.211e-06	Iridocyclitis	365120	T	C	0.0232078	0.184601	0.0219269	0.289865	0.00889105	23.656
690	M01123	inosine	Known	Nucleotide	2675	rs9359674	A	T	0.1142	0.0565	0.0218	1.572e-07	Iridocyclitis	365120	A	T	-0.0291513	0.0571062	0.0362775	0.421649	0.0102917	27.4214
691	M01125	isoleucine	Known	Amino acid	7801	rs10024717	A	G	0.0085	0.3772	0.0016	7.501e-08	Iridocyclitis	365120	A	G	0.00926428	0.32674	0.0181562	0.609874	0.00382409	28.215
692	M01125	isoleucine	Known	Amino acid	7801	rs10063205	T	C	0.008	0.1559	0.0017	4.058e-06	Iridocyclitis	365120	T	C	0.0468768	0.211996	0.0209695	0.0253863	0.0030031	22.1393
693	M01125	isoleucine	Known	Amino acid	7801	rs11128879	T	C	-0.0078	0.1208	0.0018	9.564e-06	Iridocyclitis	365120	T	C	-0.0312425	0.201824	0.0209629	0.136126	0.0025476	18.7727
694	M01125	isoleucine	Known	Amino acid	7801	rs12707434	A	G	-0.0366	0.9639	0.008	4.647e-06	Iridocyclitis	365120	A	G	-0.0694771	0.968591	0.0483366	0.150616	0.0117263	20.9069
695	M01125	isoleucine	Known	Amino acid	7801	rs161503	T	C	0.008	0.1176	0.0018	6.867e-06	Iridocyclitis	365120	T	C	-0.0222127	0.112574	0.0265271	0.402392	0.00267956	19.7477
696	M01125	isoleucine	Known	Amino acid	7801	rs1618996	A	G	0.0091	0.1298	0.0018	3.78e-07	Iridocyclitis	365120	A	G	-0.0325394	0.126077	0.0253055	0.19849	0.00346438	25.5517
697	M01125	isoleucine	Known	Amino acid	7801	rs1895999	A	G	-0.0151	0.1699	0.0032	3.434e-06	Iridocyclitis	365120	A	G	0.0189347	0.170334	0.0224408	0.398803	0.0124654	22.2414
698	M01125	isoleucine	Known	Amino acid	7801	rs2397972	A	G	0.012	0.054	0.0026	4.045e-06	Iridocyclitis	365120	A	G	-0.00103162	0.0927272	0.0289225	0.971547	0.00288904	21.296
699	M01125	isoleucine	Known	Amino acid	7801	rs2470439	A	G	0.0083	0.11	0.0018	5.687e-06	Iridocyclitis	365120	A	G	-0.0128804	0.114649	0.026425	0.625953	0.00288371	21.2566
700	M01125	isoleucine	Known	Amino acid	7801	rs3760605	T	C	0.0079	0.8912	0.0018	9.799e-06	Iridocyclitis	365120	T	C	-0.0314521	0.829101	0.022319	0.158773	0.00261317	19.2571
701	M01125	isoleucine	Known	Amino acid	7801	rs4086666	T	G	0.0083	0.8804	0.0018	2.422e-06	Iridocyclitis	365120	T	G	0.000402592	0.921068	0.0312678	0.989727	0.00288371	21.2566
702	M01125	isoleucine	Known	Amino acid	7801	rs4347830	A	G	0.01	0.337	0.002	5.733e-07	Iridocyclitis	365120	A	G	0.00554038	0.412666	0.0171212	0.746243	0.00445395	24.9911
703	M01125	isoleucine	Known	Amino acid	7801	rs4562384	T	C	0.0075	0.7166	0.0017	5.497e-06	Iridocyclitis	365120	T	C	-0.0154976	0.666455	0.0178783	0.386033	0.00264041	19.4584
704	M01125	isoleucine	Known	Amino acid	7801	rs6084839	A	C	-0.0123	0.9446	0.0027	3.994e-06	Iridocyclitis	365120	A	C	0.0503684	0.914978	0.0300112	0.0932846	0.00281484	20.7474
705	M01125	isoleucine	Known	Amino acid	7801	rs6101153	A	G	-0.008	0.8897	0.0018	8.264e-06	Iridocyclitis	365120	A	G	0.00528	0.881426	0.0272944	0.84661	0.00267956	19.7477
706	M01125	isoleucine	Known	Amino acid	7801	rs7340968	A	C	0.0333	0.027	0.0075	9.053e-06	Iridocyclitis	365120	A	C	-0.0124412	0.0327801	0.0472753	0.792425	0.011052	19.6912
707	M01125	isoleucine	Known	Amino acid	7801	rs7530270	A	C	-0.0085	0.2	0.0018	1.509e-06	Iridocyclitis	365120	A	C	0.02422	0.236339	0.0197201	0.219375	0.00302393	22.2933
708	M01284	threonine	Known	Amino acid	6020	rs10234936	A	G	0.028	0.035	0.0061	4.877e-06	Iridocyclitis	365120	A	G	-0.0158454	0.0226667	0.0564777	0.779048	0.0036912	21.0622
709	M01284	threonine	Known	Amino acid	6020	rs1043011	T	G	0.0172	0.1722	0.0034	5.214e-07	Iridocyclitis	365120	T	G	-0.0303356	0.181719	0.0217857	0.163786	0.00447987	25.5827
710	M01284	threonine	Known	Amino acid	6020	rs10433674	T	C	0.0264	0.9584	0.0054	1.242e-06	Iridocyclitis	365120	T	C	-0.0696222	0.971991	0.0517036	0.178121	0.00418519	23.8928
711	M01284	threonine	Known	Amino acid	6020	rs10795360	C	G	0.0114	0.6957	0.0025	3.761e-06	Iridocyclitis	365120	C	G	-0.038877	0.723446	0.0187357	0.0379848	0.00364302	20.7863
712	M01284	threonine	Known	Amino acid	6020	rs10798574	T	G	-0.0142	0.2212	0.003	2.029e-06	Iridocyclitis	365120	T	G	0.00508895	0.296343	0.0183753	0.781822	0.00392413	22.3966
713	M01284	threonine	Known	Amino acid	6020	rs10993160	A	G	0.0295	0.9587	0.0062	1.676e-06	Iridocyclitis	365120	A	G	0.0127714	0.961112	0.0435665	0.769409	0.00396508	22.6312
714	M01284	threonine	Known	Amino acid	6020	rs13242474	A	G	0.0111	0.7395	0.0024	5.472e-06	Iridocyclitis	365120	A	G	-0.010975	0.674783	0.017919	0.540223	0.00374723	21.3831
715	M01284	threonine	Known	Amino acid	6020	rs1466785	T	C	-0.0106	0.4409	0.0024	5.934e-06	Iridocyclitis	365120	T	C	-0.00563865	0.495923	0.0168415	0.737772	0.00341837	19.5001
716	M01284	threonine	Known	Amino acid	6020	rs17092955	T	G	-0.0175	0.1024	0.0034	3.388e-07	Iridocyclitis	365120	T	G	0.0168991	0.120761	0.0257909	0.512315	0.00463678	26.4829
717	M01284	threonine	Known	Amino acid	6020	rs17268257	T	C	-0.0159	0.1349	0.0035	7.314e-06	Iridocyclitis	365120	T	C	0.0216252	0.167314	0.0226497	0.339695	0.00361578	20.6303
718	M01284	threonine	Known	Amino acid	6020	rs202490	T	C	-0.0111	0.3533	0.0024	4.452e-06	Iridocyclitis	365120	T	C	-0.00114723	0.387176	0.0173202	0.947189	0.00374723	21.3831
719	M01284	threonine	Known	Amino acid	6020	rs3857856	A	G	0.0152	0.8885	0.0033	4.933e-06	Iridocyclitis	365120	A	G	-0.0189893	0.88778	0.0266018	0.475329	0.00371671	21.2083
720	M01284	threonine	Known	Amino acid	6020	rs42041	C	G	-0.0109	0.7449	0.0025	9.332e-06	Iridocyclitis	365120	C	G	0.0219481	0.763729	0.0197688	0.266897	0.00333151	19.0029
721	M01284	threonine	Known	Amino acid	6020	rs4516857	C	G	0.0205	0.0991	0.0045	4.927e-06	Iridocyclitis	365120	C	G	-0.032351	0.0548974	0.0370963	0.383163	0.00363595	20.7458
722	M01284	threonine	Known	Amino acid	6020	rs4822129	A	G	0.0122	0.194	0.0026	3.757e-06	Iridocyclitis	365120	A	G	0.0241167	0.198498	0.0211374	0.253891	0.00385666	22.01
723	M01284	threonine	Known	Amino acid	6020	rs715	T	C	0.0113	0.7125	0.0024	4.187e-06	Iridocyclitis	365120	T	C	-0.0153151	0.688068	0.0181742	0.399408	0.00388295	22.1606
724	M01284	threonine	Known	Amino acid	6020	rs7220150	A	C	0.0147	0.8227	0.0033	6.706e-06	Iridocyclitis	365120	A	C	0.0125287	0.819213	0.0218387	0.566175	0.00347705	19.836
725	M01284	threonine	Known	Amino acid	6020	rs780093	T	C	-0.0108	0.3998	0.0024	3.982e-06	Iridocyclitis	365120	T	C	0.0382419	0.351644	0.0176049	0.0298387	0.00354812	20.2429
726	M01284	threonine	Known	Amino acid	6020	rs892051	T	C	0.011	0.2576	0.0025	7.667e-06	Iridocyclitis	365120	T	C	-0.0642759	0.205191	0.021056	0.00226851	0.00339271	19.3532
727	M01284	threonine	Known	Amino acid	6020	rs9403794	A	C	0.0175	0.5963	0.0039	8.093e-06	Iridocyclitis	365120	A	C	-0.043534	0.582521	0.01708	0.0108084	0.01185	20.1108
728	M01299	tyrosine	Known	Amino acid	7807	rs10033622	T	C	0.0126	0.6115	0.0026	1.346e-06	Iridocyclitis	365120	T	C	0.0229774	0.588958	0.0171604	0.180577	0.0131608	23.4585
729	M01299	tyrosine	Known	Amino acid	7807	rs10516469	T	C	-0.0114	0.1	0.0025	5.886e-06	Iridocyclitis	365120	T	C	-0.012031	0.205706	0.0208348	0.563636	0.00281802	20.7879
730	M01299	tyrosine	Known	Amino acid	7807	rs10873157	T	C	-0.0109	0.0933	0.0024	8.624e-06	Iridocyclitis	365120	T	C	0.0164201	0.088539	0.0294512	0.577162	0.00279547	20.6211
731	M01299	tyrosine	Known	Amino acid	7807	rs11243929	T	C	-0.0076	0.7731	0.0017	8.328e-06	Iridocyclitis	365120	T	C	-0.000988464	0.835334	0.0226818	0.96524	0.00270889	19.9807
732	M01299	tyrosine	Known	Amino acid	7807	rs12728678	T	C	-0.0096	0.2003	0.0017	2.189e-08	Iridocyclitis	365120	T	C	-0.00353155	0.216747	0.020334	0.862119	0.00431526	31.8806
733	M01299	tyrosine	Known	Amino acid	7807	rs12891	C	G	0.0078	0.4177	0.0018	8.777e-06	Iridocyclitis	365120	C	G	-0.0332308	0.313793	0.018212	0.0680519	0.00254553	18.7727
734	M01299	tyrosine	Known	Amino acid	7807	rs13237436	A	G	-0.0076	0.193	0.0017	7.257e-06	Iridocyclitis	365120	A	G	0.0374302	0.212794	0.0205163	0.0680895	0.00270889	19.9807
735	M01299	tyrosine	Known	Amino acid	7807	rs1475943	T	C	0.0079	0.2215	0.0017	3.693e-06	Iridocyclitis	365120	T	C	-0.00964905	0.310874	0.0182236	0.596472	0.00292633	21.5893
736	M01299	tyrosine	Known	Amino acid	7807	rs1512342	T	C	0.0072	0.3384	0.0016	7.006e-06	Iridocyclitis	365120	T	C	-0.00286473	0.385204	0.0172095	0.867794	0.00274455	20.2445
737	M01299	tyrosine	Known	Amino acid	7807	rs1532775	A	G	0.0081	0.7796	0.0017	1.035e-06	Iridocyclitis	365120	A	G	0.0215551	0.819402	0.0218417	0.323702	0.00307592	22.6963
738	M01299	tyrosine	Known	Amino acid	7807	rs1536564	T	C	0.0075	0.2644	0.0017	7.048e-06	Iridocyclitis	365120	T	C	0.0178867	0.284356	0.0186605	0.337796	0.00263826	19.4584
739	M01299	tyrosine	Known	Amino acid	7807	rs172650	A	C	0.0102	0.6543	0.0016	2.818e-10	Iridocyclitis	365120	A	C	-0.0128788	0.585559	0.017028	0.449452	0.00549299	40.6296
740	M01299	tyrosine	Known	Amino acid	7807	rs17293820	T	G	0.0081	0.8016	0.0017	2.011e-06	Iridocyclitis	365120	T	G	0.00220651	0.807047	0.0212529	0.917311	0.00307592	22.6963
741	M01299	tyrosine	Known	Amino acid	7807	rs174408	A	G	0.0129	0.149	0.0023	1.41e-08	Iridocyclitis	365120	A	G	-0.0150906	0.0960575	0.0285602	0.597237	0.00425707	31.4489
742	M01299	tyrosine	Known	Amino acid	7807	rs1851740	A	C	-0.008	0.185	0.0017	2.742e-06	Iridocyclitis	365120	A	C	0.0139646	0.195882	0.0211833	0.509749	0.00300066	22.1393
743	M01299	tyrosine	Known	Amino acid	7807	rs2879560	T	C	-0.0081	0.2226	0.0017	3.476e-06	Iridocyclitis	365120	T	C	-0.0207981	0.227948	0.0200446	0.299459	0.00307592	22.6963
744	M01299	tyrosine	Known	Amino acid	7807	rs2891733	T	C	-0.0109	0.8941	0.0024	8.467e-06	Iridocyclitis	365120	T	C	0.0497153	0.947578	0.0380367	0.1912	0.00279547	20.6211
745	M01299	tyrosine	Known	Amino acid	7807	rs4347830	A	G	0.009	0.337	0.002	6.795e-06	Iridocyclitis	365120	A	G	0.00554038	0.412666	0.0171212	0.746243	0.00360497	20.2428
746	M01299	tyrosine	Known	Amino acid	7807	rs4808739	T	C	0.0083	0.7578	0.0018	2.421e-06	Iridocyclitis	365120	T	C	0.0344954	0.718794	0.0187916	0.0664034	0.00288136	21.2566
747	M01299	tyrosine	Known	Amino acid	7807	rs4863214	T	C	-0.0149	0.7398	0.0032	3.984e-06	Iridocyclitis	365120	T	C	0.00352267	0.57195	0.0173711	0.8393	0.0121618	21.656
748	M01299	tyrosine	Known	Amino acid	7807	rs6493	A	G	0.0114	0.1195	0.0024	2.346e-06	Iridocyclitis	365120	A	G	0.00834	0.165325	0.0225842	0.711915	0.00305702	22.5564
749	M01299	tyrosine	Known	Amino acid	7807	rs703014	A	G	0.0135	0.326	0.0027	7.194e-07	Iridocyclitis	365120	A	G	-0.00167697	0.329405	0.0178824	0.925286	0.0139978	24.9716
750	M01299	tyrosine	Known	Amino acid	7807	rs7151615	T	G	-0.0079	0.273	0.0016	1.469e-06	Iridocyclitis	365120	T	G	0.0145239	0.324229	0.0178997	0.417131	0.00330231	24.3723
751	M01299	tyrosine	Known	Amino acid	7807	rs7195332	T	C	0.0077	0.2152	0.0017	4.051e-06	Iridocyclitis	365120	T	C	0.0193475	0.212713	0.0205069	0.345444	0.00278045	20.51
752	M01299	tyrosine	Known	Amino acid	7807	rs7641634	A	G	-0.0077	0.266	0.0016	2.564e-06	Iridocyclitis	365120	A	G	0.0269911	0.266885	0.0189598	0.154563	0.00313774	23.1539
753	M01299	tyrosine	Known	Amino acid	7807	rs7834337	A	G	-0.0113	0.0904	0.0025	4.709e-06	Iridocyclitis	365120	A	G	-0.00630943	0.129944	0.024961	0.800445	0.00276894	20.4248
754	M01299	tyrosine	Known	Amino acid	7807	rs8035304	T	G	0.009	0.81	0.002	6.795e-06	Iridocyclitis	365120	T	G	-0.0346411	0.807966	0.0214343	0.106061	0.00360497	20.2428
755	M01299	tyrosine	Known	Amino acid	7807	rs8111703	A	T	-0.0084	0.2142	0.0017	1.467e-06	Iridocyclitis	365120	A	T	-0.00429216	0.235881	0.0197312	0.827794	0.00330721	24.4086
756	M01299	tyrosine	Known	Amino acid	7807	rs906466	A	G	0.0076	0.1846	0.0017	8.838e-06	Iridocyclitis	365120	A	G	0.0015608	0.218893	0.0203145	0.938757	0.00270889	19.9807
757	M01299	tyrosine	Known	Amino acid	7807	rs9327433	T	G	-0.0076	0.5134	0.0016	2.529e-06	Iridocyclitis	365120	T	G	-0.0105287	0.587056	0.0171179	0.538508	0.00305702	22.5564
758	M01299	tyrosine	Known	Amino acid	7807	rs936632	A	C	-0.0089	0.1787	0.0017	2.694e-07	Iridocyclitis	365120	A	C	0.011246	0.161698	0.0227695	0.621371	0.00371114	27.4009
759	M01299	tyrosine	Known	Amino acid	7807	rs9400467	T	C	-0.0121	0.7059	0.0016	6.541e-14	Iridocyclitis	365120	T	C	-0.0259074	0.624862	0.0174045	0.136607	0.00771273	57.1759
760	M01299	tyrosine	Known	Amino acid	7807	rs9497139	A	G	-0.029	0.0155	0.0061	1.974e-06	Iridocyclitis	365120	A	G	0.0397722	0.0283572	0.0504933	0.430889	0.00306228	22.5953
761	M01299	tyrosine	Known	Amino acid	7807	rs9594421	A	T	0.0075	0.2757	0.0016	4.594e-06	Iridocyclitis	365120	A	T	0.0221334	0.268436	0.018969	0.243284	0.00297734	21.9667
762	M01301	lysine	Known	Amino acid	7812	rs10095414	A	G	0.0086	0.8619	0.0018	2.285e-06	Iridocyclitis	365120	A	G	0.031097	0.851331	0.0236567	0.188674	0.00309067	22.821
763	M01301	lysine	Known	Amino acid	7812	rs10491431	A	C	0.0082	0.1435	0.0018	3.8e-06	Iridocyclitis	365120	A	C	0.000187794	0.133874	0.0246741	0.993927	0.00281064	20.7474
764	M01301	lysine	Known	Amino acid	7812	rs10738383	A	G	-0.0131	0.6175	0.0029	7.385e-06	Iridocyclitis	365120	A	G	0.00173693	0.575057	0.016974	0.918496	0.0114419	20.3823
765	M01301	lysine	Known	Amino acid	7812	rs10850904	T	C	0.0085	0.127	0.0018	2.738e-06	Iridocyclitis	365120	T	C	0.0117334	0.131224	0.0249573	0.638256	0.00301943	22.2933
766	M01301	lysine	Known	Amino acid	7812	rs10917910	A	C	-0.0086	0.8597	0.0018	1.652e-06	Iridocyclitis	365120	A	C	0.0542718	0.928753	0.0326771	0.0967431	0.00309067	22.821
767	M01301	lysine	Known	Amino acid	7812	rs11151130	A	G	0.0085	0.1379	0.0018	1.786e-06	Iridocyclitis	365120	A	G	0.0341262	0.127415	0.0251329	0.174519	0.00301943	22.2933
768	M01301	lysine	Known	Amino acid	7812	rs11600689	A	T	-0.0103	0.1616	0.0023	9.136e-06	Iridocyclitis	365120	A	T	0.00659548	0.154745	0.0232743	0.776885	0.00271633	20.0494
769	M01301	lysine	Known	Amino acid	7812	rs11659807	C	G	-0.0082	0.1964	0.0017	2.155e-06	Iridocyclitis	365120	C	G	-0.00108829	0.222289	0.0202876	0.95722	0.00314996	23.2601
770	M01301	lysine	Known	Amino acid	7812	rs1179979	A	G	-0.0128	0.9214	0.0026	9.489e-07	Iridocyclitis	365120	A	G	0.00870113	0.94412	0.036655	0.812363	0.00328089	24.2301
771	M01301	lysine	Known	Amino acid	7812	rs12268257	T	C	-0.0082	0.1339	0.0018	5.591e-06	Iridocyclitis	365120	T	C	-0.0107503	0.113657	0.0264962	0.684939	0.00281064	20.7474
772	M01301	lysine	Known	Amino acid	7812	rs12927959	A	G	0.0089	0.7248	0.0018	3.76e-07	Iridocyclitis	365120	A	G	-0.0173696	0.68261	0.0180447	0.335755	0.00330933	24.4409
773	M01301	lysine	Known	Amino acid	7812	rs13302218	A	G	-0.0118	0.932	0.0026	6.799e-06	Iridocyclitis	365120	A	G	0.0281943	0.965721	0.0465342	0.544593	0.00278965	20.592
774	M01301	lysine	Known	Amino acid	7812	rs13339263	A	G	-0.0081	0.8587	0.0018	6.52e-06	Iridocyclitis	365120	A	G	0.0163169	0.866648	0.0246878	0.508657	0.00274269	20.2445
775	M01301	lysine	Known	Amino acid	7812	rs1402325	A	G	-0.008	0.1437	0.0018	8.23e-06	Iridocyclitis	365120	A	G	0.0211568	0.160503	0.0228678	0.354872	0.00267557	19.7477
776	M01301	lysine	Known	Amino acid	7812	rs1573544	T	C	0.0087	0.1484	0.0018	9.635e-07	Iridocyclitis	365120	T	C	-0.0387715	0.191095	0.0213535	0.0694177	0.00316274	23.3548
777	M01301	lysine	Known	Amino acid	7812	rs1894947	T	C	0.0083	0.1801	0.0017	1.847e-06	Iridocyclitis	365120	T	C	-0.00915174	0.175887	0.0220871	0.678619	0.00322701	23.8309
778	M01301	lysine	Known	Amino acid	7812	rs2383208	A	G	0.0078	0.8223	0.0017	8.789e-06	Iridocyclitis	365120	A	G	0.0110013	0.85042	0.0235051	0.639757	0.002851	21.0462
779	M01301	lysine	Known	Amino acid	7812	rs2863979	A	G	0.0143	0.7241	0.0017	1.443e-17	Iridocyclitis	365120	A	G	-0.00255068	0.70578	0.0184537	0.890066	0.00951844	70.7386
780	M01301	lysine	Known	Amino acid	7812	rs3024536	T	C	-0.0085	0.1443	0.0018	1.69e-06	Iridocyclitis	365120	T	C	-0.00859883	0.0968446	0.0284382	0.76237	0.00301943	22.2933
781	M01301	lysine	Known	Amino acid	7812	rs4317453	A	G	-0.0077	0.3363	0.0017	9.116e-06	Iridocyclitis	365120	A	G	0.00836501	0.365065	0.017621	0.634989	0.00277856	20.51
782	M01301	lysine	Known	Amino acid	7812	rs4426541	A	G	-0.0079	0.2229	0.0017	5.395e-06	Iridocyclitis	365120	A	G	0.0107336	0.18441	0.0216982	0.620828	0.00292435	21.5893
783	M01301	lysine	Known	Amino acid	7812	rs6587731	T	G	-0.0093	0.1626	0.0018	1.963e-07	Iridocyclitis	365120	T	G	-0.00890932	0.205076	0.0209397	0.670491	0.00361239	26.6872
784	M01301	lysine	Known	Amino acid	7812	rs7572149	T	C	0.0088	0.133	0.0018	1.002e-06	Iridocyclitis	365120	T	C	0.00991726	0.195844	0.0211718	0.639486	0.00323562	23.8947
785	M01301	lysine	Known	Amino acid	7812	rs7583413	T	C	0.0082	0.8245	0.0017	2.62e-06	Iridocyclitis	365120	T	C	0.0295822	0.857983	0.0241466	0.220535	0.00314996	23.2601
786	M01301	lysine	Known	Amino acid	7812	rs9642758	A	G	0.0086	0.1578	0.0018	1.282e-06	Iridocyclitis	365120	A	G	-0.00120181	0.163096	0.0228101	0.957981	0.00309067	22.821
787	M01302	methionine	Known	Amino acid	7795	rs10066453	C	G	0.0165	0.0387	0.0035	1.928e-06	Iridocyclitis	365120	C	G	0.0868662	0.065456	0.033986	0.0105903	0.00301585	22.2184
788	M01302	methionine	Known	Amino acid	7795	rs11232103	A	C	0.0085	0.1151	0.0017	3.697e-07	Iridocyclitis	365120	A	C	0.0270176	0.169476	0.0225709	0.231303	0.00339121	24.9932
789	M01302	methionine	Known	Amino acid	7795	rs11760350	A	G	-0.0075	0.1238	0.0017	7.77e-06	Iridocyclitis	365120	A	G	-0.00467397	0.129823	0.0248876	0.851031	0.0026422	19.4584
790	M01302	methionine	Known	Amino acid	7795	rs16839317	T	C	-0.0078	0.8726	0.0017	2.753e-06	Iridocyclitis	365120	T	C	0.00967106	0.83648	0.0226983	0.670057	0.00285719	21.0462
791	M01302	methionine	Known	Amino acid	7795	rs1742639	A	G	0.0077	0.8865	0.0017	7.939e-06	Iridocyclitis	365120	A	G	0.0285668	0.925493	0.031926	0.370904	0.0027846	20.51
792	M01302	methionine	Known	Amino acid	7795	rs17478241	T	C	-0.0076	0.168	0.0016	2.751e-06	Iridocyclitis	365120	T	C	0.0210688	0.210364	0.02066	0.307829	0.00306158	22.5564
793	M01302	methionine	Known	Amino acid	7795	rs2066415	T	C	0.0065	0.3567	0.0015	8.628e-06	Iridocyclitis	365120	T	C	0.0252676	0.463597	0.0169037	0.134967	0.00254933	18.7727
794	M01302	methionine	Known	Amino acid	7795	rs2418886	A	G	0.0223	0.0489	0.0047	1.63e-06	Iridocyclitis	365120	A	G	-0.0388693	0.0378065	0.044014	0.377177	0.0126152	22.4864
795	M01302	methionine	Known	Amino acid	7795	rs2780242	T	C	-0.0083	0.1138	0.0018	3.849e-06	Iridocyclitis	365120	T	C	-0.0171622	0.0963134	0.0284961	0.546998	0.00288567	21.2566
796	M01302	methionine	Known	Amino acid	7795	rs320485	T	C	0.0094	0.1324	0.0017	4.97e-08	Iridocyclitis	365120	T	C	-0.0171526	0.199214	0.0209722	0.41343	0.00414423	30.5661
797	M01302	methionine	Known	Amino acid	7795	rs3740996	A	G	0.0078	0.1208	0.0017	4.33e-06	Iridocyclitis	365120	A	G	0.0216816	0.115543	0.0263029	0.409768	0.00285719	21.0462
798	M01302	methionine	Known	Amino acid	7795	rs4693555	T	C	-0.0069	0.2131	0.0016	8.434e-06	Iridocyclitis	365120	T	C	0.0114671	0.251824	0.0194429	0.555335	0.00252494	18.5926
799	M01302	methionine	Known	Amino acid	7795	rs487946	T	G	-0.0074	0.8292	0.0016	3.096e-06	Iridocyclitis	365120	T	G	-0.00687544	0.842534	0.0231618	0.766586	0.00290303	21.3848
800	M01302	methionine	Known	Amino acid	7795	rs6008767	C	G	-0.0077	0.8182	0.0017	4.115e-06	Iridocyclitis	365120	C	G	0.00955804	0.80006	0.0210662	0.650034	0.0027846	20.51
801	M01302	methionine	Known	Amino acid	7795	rs6071991	T	C	-0.0075	0.1495	0.0016	3.811e-06	Iridocyclitis	365120	T	C	-0.00947358	0.191166	0.0213515	0.657261	0.00298178	21.9667
802	M01302	methionine	Known	Amino acid	7795	rs6533609	T	C	-0.0077	0.1429	0.0017	3.776e-06	Iridocyclitis	365120	T	C	0.0074038	0.144369	0.0239332	0.757053	0.0027846	20.51
803	M01302	methionine	Known	Amino acid	7795	rs6766715	A	G	-0.009	0.128	0.002	6.795e-06	Iridocyclitis	365120	A	G	0.00194816	0.132657	0.0247859	0.937351	0.00361268	20.2427
804	M01302	methionine	Known	Amino acid	7795	rs6960830	T	C	0.0078	0.8851	0.0017	4.158e-06	Iridocyclitis	365120	T	C	-0.0214535	0.9351	0.0341575	0.529954	0.00285719	21.0462
805	M01302	methionine	Known	Amino acid	7795	rs7570141	A	G	-0.0119	0.104	0.0026	6.212e-06	Iridocyclitis	365120	A	G	0.0394341	0.13167	0.0250762	0.115818	0.00284316	20.9425
806	M01302	methionine	Known	Amino acid	7795	rs885076	A	G	-0.0074	0.8716	0.0017	8.747e-06	Iridocyclitis	365120	A	G	0.043574	0.849298	0.0234534	0.0631844	0.00257239	18.9429
807	M01302	methionine	Known	Amino acid	7795	rs9410970	A	C	-0.0068	0.2201	0.0015	5.493e-06	Iridocyclitis	365120	A	C	-0.00864764	0.191573	0.0213542	0.685506	0.00278941	20.5455
808	M01302	methionine	Known	Amino acid	7795	rs9598459	A	G	0.0079	0.896	0.0017	5.172e-06	Iridocyclitis	365120	A	G	0.0188155	0.926609	0.0322083	0.559098	0.0029307	21.5893
809	M01303	malate	Known	Energy	7384	rs10166484	T	C	-0.0121	0.3157	0.0027	5.291e-06	Iridocyclitis	365120	T	C	0.00233596	0.249877	0.0194349	0.904329	0.00288307	20.0779
810	M01303	malate	Known	Energy	7384	rs10899384	A	G	0.0139	0.3819	0.0026	1.27e-07	Iridocyclitis	365120	A	G	-0.00268909	0.36585	0.0174118	0.877262	0.00409793	28.5731
811	M01303	malate	Known	Energy	7384	rs10990303	T	C	-0.0129	0.2309	0.0028	3.938e-06	Iridocyclitis	365120	T	C	-0.00994026	0.206513	0.0207803	0.6324	0.00304652	21.2197
812	M01303	malate	Known	Energy	7384	rs12713120	T	C	0.0122	0.7564	0.0027	6.742e-06	Iridocyclitis	365120	T	C	-0.0118055	0.76655	0.019904	0.553099	0.00293078	20.4111
813	M01303	malate	Known	Energy	7384	rs1939471	A	G	-0.0123	0.7209	0.0027	4.063e-06	Iridocyclitis	365120	A	G	-0.00590264	0.650132	0.0176224	0.737663	0.00297887	20.7471
814	M01303	malate	Known	Energy	7384	rs2026395	A	T	-0.0116	0.6013	0.0026	9.821e-06	Iridocyclitis	365120	A	T	-0.0280678	0.612701	0.0172374	0.103461	0.00285754	19.8996
815	M01303	malate	Known	Energy	7384	rs2288867	T	C	-0.0132	0.2334	0.0027	1.018e-06	Iridocyclitis	365120	T	C	0.0189002	0.176081	0.0221049	0.392537	0.00342921	23.8944
816	M01303	malate	Known	Energy	7384	rs26724	A	G	0.014	0.3507	0.0026	1.258e-07	Iridocyclitis	365120	A	G	0.0251471	0.349002	0.0175865	0.152743	0.00415686	28.9857
817	M01303	malate	Known	Energy	7384	rs2869990	T	C	-0.0125	0.7192	0.0027	2.831e-06	Iridocyclitis	365120	T	C	0.0129989	0.759122	0.0196217	0.507667	0.00307624	21.4273
818	M01303	malate	Known	Energy	7384	rs4768795	T	G	0.0195	0.3587	0.0043	6.189e-06	Iridocyclitis	365120	T	G	-0.0116595	0.44278	0.0169238	0.490862	0.00295198	20.5592
819	M01303	malate	Known	Energy	7384	rs690191	T	C	-0.0121	0.7821	0.0027	9.234e-06	Iridocyclitis	365120	T	C	0.0122341	0.795366	0.0209084	0.558461	0.00288307	20.0779
820	M01303	malate	Known	Energy	7384	rs7010256	C	G	0.1003	0.0158	0.0224	7.575e-06	Iridocyclitis	365120	C	G	-0.0140263	0.00245331	0.174834	0.936057	0.0125463	20.0242
821	M01303	malate	Known	Energy	7384	rs726900	T	G	0.0173	0.8497	0.0036	1.592e-06	Iridocyclitis	365120	T	G	-0.00145511	0.814441	0.0215503	0.946166	0.00331368	23.0867
822	M01303	malate	Known	Energy	7384	rs7503429	A	C	-0.016	0.4255	0.0026	1.635e-09	Iridocyclitis	365120	A	C	0.00878618	0.438507	0.0169188	0.603541	0.00542247	37.8589
823	M01303	malate	Known	Energy	7384	rs8073225	T	C	-0.013	0.7657	0.0028	3.938e-06	Iridocyclitis	365120	T	C	0.012977	0.824908	0.0221579	0.558104	0.00309379	21.5499
824	M01303	malate	Known	Energy	7384	rs912170	A	G	-0.0186	0.8773	0.0036	2.089e-07	Iridocyclitis	365120	A	G	-0.00345586	0.789494	0.020612	0.866849	0.00382843	26.6868
825	M01303	malate	Known	Energy	7384	rs9471841	T	C	-0.0275	0.0526	0.0062	9.844e-06	Iridocyclitis	365120	T	C	0.0530294	0.067262	0.0337274	0.115883	0.00282435	19.6679
826	M01336	palmitate (16:0)	Known	Lipid	7800	rs10112003	A	G	0.0158	0.0782	0.0033	1.734e-06	Iridocyclitis	365120	A	G	0.0745446	0.0536459	0.0372897	0.0456016	0.00310834	22.9175
827	M01336	palmitate (16:0)	Known	Lipid	7800	rs10199787	T	C	0.0077	0.6173	0.0017	6.198e-06	Iridocyclitis	365120	T	C	0.0182249	0.605645	0.0172209	0.289917	0.00278271	20.51
828	M01336	palmitate (16:0)	Known	Lipid	7800	rs10242171	A	G	-0.0121	0.1355	0.0026	3.727e-06	Iridocyclitis	365120	A	G	-0.0195525	0.106762	0.0273488	0.474653	0.00293725	21.6524
829	M01336	palmitate (16:0)	Known	Lipid	7800	rs11118120	A	C	-0.0137	0.8495	0.0029	3.158e-06	Iridocyclitis	365120	A	C	-0.0187909	0.799795	0.021048	0.371984	0.00302638	22.3114
830	M01336	palmitate (16:0)	Known	Lipid	7800	rs11133892	A	G	0.0089	0.4427	0.0017	1.559e-07	Iridocyclitis	365120	A	G	0.00860611	0.430184	0.0169775	0.612216	0.00371416	27.4008
831	M01336	palmitate (16:0)	Known	Lipid	7800	rs11193635	T	C	0.0087	0.6724	0.0018	7.342e-07	Iridocyclitis	365120	T	C	-0.000910993	0.705874	0.0185877	0.960911	0.00316745	23.3548
832	M01336	palmitate (16:0)	Known	Lipid	7800	rs11222474	T	G	-0.0082	0.6036	0.0017	1.42e-06	Iridocyclitis	365120	T	G	-0.0173695	0.658748	0.0177128	0.326781	0.00315466	23.2601
833	M01336	palmitate (16:0)	Known	Lipid	7800	rs11940037	T	C	0.0121	0.8408	0.0025	1.241e-06	Iridocyclitis	365120	T	C	-0.0357382	0.789553	0.0205297	0.0817165	0.00317617	23.4192
834	M01336	palmitate (16:0)	Known	Lipid	7800	rs12147529	A	G	0.0078	0.4485	0.0017	5.917e-06	Iridocyclitis	365120	A	G	-0.00974451	0.493674	0.0168024	0.561949	0.00285525	21.0462
835	M01336	palmitate (16:0)	Known	Lipid	7800	rs12200468	A	G	0.0111	0.8245	0.0025	6.851e-06	Iridocyclitis	365120	A	G	0.0335337	0.849351	0.0234396	0.152532	0.00267422	19.7082
836	M01336	palmitate (16:0)	Known	Lipid	7800	rs12353451	A	G	-0.0229	0.0373	0.0049	3.123e-06	Iridocyclitis	365120	A	G	0.0282511	0.0244508	0.0545353	0.604434	0.002962	21.8354
837	M01336	palmitate (16:0)	Known	Lipid	7800	rs12931268	T	C	-0.0087	0.6329	0.0017	2.907e-07	Iridocyclitis	365120	T	C	0.0188596	0.690068	0.0181383	0.298448	0.00354969	26.1832
838	M01336	palmitate (16:0)	Known	Lipid	7800	rs13355979	A	G	-0.0078	0.5663	0.0017	3.942e-06	Iridocyclitis	365120	A	G	0.0131146	0.581281	0.0171283	0.443874	0.00285525	21.0462
839	M01336	palmitate (16:0)	Known	Lipid	7800	rs1348656	T	C	-0.0117	0.798	0.0024	9.069e-07	Iridocyclitis	365120	T	C	0.0143263	0.815046	0.0215785	0.506743	0.00322212	23.7592
840	M01336	palmitate (16:0)	Known	Lipid	7800	rs1466228	T	C	-0.0234	0.035	0.0051	4.185e-06	Iridocyclitis	365120	T	C	-0.0413846	0.0210948	0.0587909	0.481476	0.00285525	21.0462
841	M01336	palmitate (16:0)	Known	Lipid	7800	rs2190223	A	G	0.0076	0.5733	0.0017	7.691e-06	Iridocyclitis	365120	A	G	0.00452884	0.687019	0.0181487	0.802943	0.0027111	19.9807
842	M01336	palmitate (16:0)	Known	Lipid	7800	rs2931383	T	G	0.0078	0.5816	0.0017	4.678e-06	Iridocyclitis	365120	T	G	-0.02155	0.644886	0.0175417	0.219258	0.00285525	21.0462
843	M01336	palmitate (16:0)	Known	Lipid	7800	rs4408	A	G	0.0107	0.1844	0.0024	9.964e-06	Iridocyclitis	365120	A	G	-0.01577	0.22894	0.0199833	0.430018	0.00269629	19.8713
844	M01336	palmitate (16:0)	Known	Lipid	7800	rs4420815	A	G	-0.015	0.143	0.003	5.733e-07	Iridocyclitis	365120	A	G	-0.0110902	0.186818	0.0214896	0.605805	0.00445553	24.991
845	M01336	palmitate (16:0)	Known	Lipid	7800	rs4470674	A	T	-0.0106	0.7184	0.0022	2.019e-06	Iridocyclitis	365120	A	T	-0.0159647	0.677488	0.0179667	0.374231	0.00314769	23.2086
846	M01336	palmitate (16:0)	Known	Lipid	7800	rs4957697	A	G	-0.0081	0.4208	0.0017	1.733e-06	Iridocyclitis	365120	A	G	-0.0218733	0.440388	0.0169028	0.195642	0.00307842	22.6962
847	M01336	palmitate (16:0)	Known	Lipid	7800	rs577266	A	C	-0.009	0.637	0.002	6.795e-06	Iridocyclitis	365120	A	C	-0.0129717	0.657883	0.0176812	0.463167	0.00361204	20.2427
848	M01336	palmitate (16:0)	Known	Lipid	7800	rs603424	A	G	0.0151	0.1836	0.0024	2.455e-10	Iridocyclitis	365120	A	G	-0.0203793	0.115985	0.0265373	0.442517	0.00535542	39.5743
849	M01336	palmitate (16:0)	Known	Lipid	7800	rs6540294	A	C	-0.008	0.451	0.0017	2.872e-06	Iridocyclitis	365120	A	C	-0.0192769	0.366241	0.0175218	0.27126	0.0030031	22.1393
850	M01336	palmitate (16:0)	Known	Lipid	7800	rs7565567	A	C	-0.042	0.982	0.009	3.061e-06	Iridocyclitis	365120	A	C	-0.0418685	0.940819	0.0354723	0.237875	0.0038835	21.77
851	M01336	palmitate (16:0)	Known	Lipid	7800	rs802993	A	G	-0.0278	0.0685	0.0063	9.106e-06	Iridocyclitis	365120	A	G	-0.0211768	0.076187	0.0318185	0.5057	0.0109057	19.4499
852	M01336	palmitate (16:0)	Known	Lipid	7800	rs942888	A	G	-0.0076	0.4776	0.0017	6.292e-06	Iridocyclitis	365120	A	G	-0.00657581	0.406208	0.0170813	0.700259	0.0027111	19.9807
853	M01336	palmitate (16:0)	Known	Lipid	7800	rs9809122	A	G	-0.008	0.5296	0.0017	2.445e-06	Iridocyclitis	365120	A	G	-0.0212938	0.631449	0.0174747	0.223015	0.0030031	22.1393
854	M01356	nonadecanoate (19:0)	Known	Lipid	7783	rs10021069	T	C	0.031	0.9664	0.0067	4.065e-06	Iridocyclitis	365120	T	C	0.0465351	0.981455	0.0628765	0.459237	0.0029101	21.402
855	M01356	nonadecanoate (19:0)	Known	Lipid	7783	rs10156335	A	G	-0.0153	0.8473	0.0034	7.174e-06	Iridocyclitis	365120	A	G	0.028743	0.847888	0.0234402	0.220113	0.00275314	20.2445
856	M01356	nonadecanoate (19:0)	Known	Lipid	7783	rs11118895	T	C	0.0202	0.4675	0.0045	7.155e-06	Iridocyclitis	365120	T	C	-0.00543357	0.325447	0.0179416	0.762005	0.0113512	20.1272
857	M01356	nonadecanoate (19:0)	Known	Lipid	7783	rs11674467	T	C	0.0148	0.4181	0.003	7.005e-07	Iridocyclitis	365120	T	C	-0.00772432	0.471182	0.0168261	0.646185	0.00330706	24.3311
858	M01356	nonadecanoate (19:0)	Known	Lipid	7783	rs11780703	T	C	-0.0127	0.7557	0.0026	9.892e-07	Iridocyclitis	365120	T	C	0.0140877	0.747512	0.0192937	0.465285	0.00324228	23.853
859	M01356	nonadecanoate (19:0)	Known	Lipid	7783	rs11824733	T	C	0.072	0.0212	0.0161	7.644e-06	Iridocyclitis	365120	T	C	0.0665563	0.0282716	0.050836	0.190454	0.0112672	19.9764
860	M01356	nonadecanoate (19:0)	Known	Lipid	7783	rs1483739	A	C	0.0117	0.2369	0.0026	9.507e-06	Iridocyclitis	365120	A	C	-0.0315822	0.310847	0.0182337	0.0832607	0.00275314	20.2445
861	M01356	nonadecanoate (19:0)	Known	Lipid	7783	rs17066836	C	G	-0.0707	0.0202	0.0157	6.243e-06	Iridocyclitis	365120	C	G	-0.0333324	0.0106086	0.082109	0.684777	0.0114228	20.2556
862	M01356	nonadecanoate (19:0)	Known	Lipid	7783	rs17511568	T	C	0.0152	0.8423	0.0033	5.26e-06	Iridocyclitis	365120	T	C	0.00409227	0.834371	0.0225831	0.856203	0.00288406	21.21
863	M01356	nonadecanoate (19:0)	Known	Lipid	7783	rs1801838	T	C	-0.0469	0.9655	0.0105	8.513e-06	Iridocyclitis	365120	T	C	0.00371773	0.879548	0.0258049	0.885445	0.00271261	19.9457
864	M01356	nonadecanoate (19:0)	Known	Lipid	7783	rs281216	T	G	0.0205	0.9184	0.0043	1.704e-06	Iridocyclitis	365120	T	G	0.00169262	0.887597	0.0267847	0.949612	0.00308907	22.7223
865	M01356	nonadecanoate (19:0)	Known	Lipid	7783	rs4472784	T	C	-0.0118	0.3048	0.0026	4.782e-06	Iridocyclitis	365120	T	C	-0.0132935	0.366235	0.0174604	0.446447	0.00280027	20.592
866	M01356	nonadecanoate (19:0)	Known	Lipid	7783	rs603424	A	G	0.0182	0.1833	0.0032	2.229e-08	Iridocyclitis	365120	A	G	-0.0203793	0.115985	0.0265373	0.442517	0.00439068	32.3388
867	M01356	nonadecanoate (19:0)	Known	Lipid	7783	rs6486528	C	G	0.0228	0.9236	0.0049	3.302e-06	Iridocyclitis	365120	C	G	0.0759598	0.890715	0.0273297	0.00544616	0.00294305	21.6451
868	M01356	nonadecanoate (19:0)	Known	Lipid	7783	rs9291034	T	C	-0.0117	0.4068	0.0026	5.416e-06	Iridocyclitis	365120	T	C	0.00978836	0.474639	0.0168635	0.561614	0.00275314	20.2445
869	M01356	nonadecanoate (19:0)	Known	Lipid	7783	rs9543361	T	C	-0.0514	0.0422	0.011	3.182e-06	Iridocyclitis	365120	T	C	-0.0218572	0.037139	0.0443439	0.622083	0.0122884	21.8095
870	M01358	stearate (18:0)	Known	Lipid	7803	rs10021069	T	C	0.0238	0.9663	0.005	1.81e-06	Iridocyclitis	365120	T	C	0.0465351	0.981455	0.0628765	0.459237	0.00307111	22.6514
871	M01358	stearate (18:0)	Known	Lipid	7803	rs10152773	T	C	-0.0224	0.0425	0.0049	4.733e-06	Iridocyclitis	365120	T	C	-0.0440118	0.029165	0.0501403	0.380067	0.00283328	20.8923
872	M01358	stearate (18:0)	Known	Lipid	7803	rs10160169	A	G	0.0084	0.6329	0.0018	3.777e-06	Iridocyclitis	365120	A	G	0.0140335	0.630856	0.0173968	0.419857	0.00295221	21.7719
873	M01358	stearate (18:0)	Known	Lipid	7803	rs10242171	A	G	-0.012	0.1356	0.0026	4.246e-06	Iridocyclitis	365120	A	G	-0.0195525	0.106762	0.0273488	0.474653	0.00288787	21.296
874	M01358	stearate (18:0)	Known	Lipid	7803	rs10498606	A	C	-0.0077	0.4534	0.0017	6.402e-06	Iridocyclitis	365120	A	C	0.00461865	0.544468	0.0168938	0.784551	0.00278158	20.51
875	M01358	stearate (18:0)	Known	Lipid	7803	rs1075227	T	C	0.009	0.552	0.002	6.795e-06	Iridocyclitis	365120	T	C	-0.0279398	0.414728	0.0170755	0.101788	0.00360946	20.2428
876	M01358	stearate (18:0)	Known	Lipid	7803	rs10757839	T	C	0.0079	0.6521	0.0017	4.739e-06	Iridocyclitis	365120	T	C	-0.0102128	0.562643	0.0169857	0.547668	0.00292752	21.5893
877	M01358	stearate (18:0)	Known	Lipid	7803	rs10853932	T	C	0.008	0.345	0.0018	5.449e-06	Iridocyclitis	365120	T	C	0.00334063	0.331981	0.0178027	0.851154	0.00267847	19.7477
878	M01358	stearate (18:0)	Known	Lipid	7803	rs11118120	A	C	-0.0121	0.8531	0.0025	1.176e-06	Iridocyclitis	365120	A	C	-0.0187909	0.799795	0.021048	0.371984	0.00317488	23.4192
879	M01358	stearate (18:0)	Known	Lipid	7803	rs11940037	T	C	0.0125	0.8408	0.0025	7.006e-07	Iridocyclitis	365120	T	C	-0.0357382	0.789553	0.0205297	0.0817165	0.00338753	24.9932
880	M01358	stearate (18:0)	Known	Lipid	7803	rs12353451	A	G	-0.0223	0.0373	0.0049	6.061e-06	Iridocyclitis	365120	A	G	0.0282511	0.0244508	0.0545353	0.604434	0.00280811	20.7062
881	M01358	stearate (18:0)	Known	Lipid	7803	rs1237044	T	C	0.0081	0.5836	0.0018	5.097e-06	Iridocyclitis	365120	T	C	-0.00647568	0.547962	0.0170584	0.704229	0.00274567	20.2445
882	M01358	stearate (18:0)	Known	Lipid	7803	rs13355979	A	G	-0.0076	0.5665	0.0017	6.232e-06	Iridocyclitis	365120	A	G	0.0131146	0.581281	0.0171283	0.443874	0.00270999	19.9807
883	M01358	stearate (18:0)	Known	Lipid	7803	rs1348656	T	C	-0.0137	0.798	0.0024	1.169e-08	Iridocyclitis	365120	T	C	0.0143263	0.815046	0.0215785	0.506743	0.00441079	32.5762
884	M01358	stearate (18:0)	Known	Lipid	7803	rs1426441	A	G	0.0113	0.1423	0.0025	4.871e-06	Iridocyclitis	365120	A	G	-0.0249587	0.19277	0.0212506	0.240199	0.00277006	20.4248
885	M01358	stearate (18:0)	Known	Lipid	7803	rs1477025	T	C	0.0087	0.6547	0.0017	4.828e-07	Iridocyclitis	365120	T	C	-0.0383137	0.606711	0.0172147	0.0260387	0.00354825	26.1832
886	M01358	stearate (18:0)	Known	Lipid	7803	rs1662999	T	C	0.0079	0.6325	0.0017	4.209e-06	Iridocyclitis	365120	T	C	-0.0166419	0.564298	0.0169747	0.32689	0.00292752	21.5893
887	M01358	stearate (18:0)	Known	Lipid	7803	rs1922419	A	G	-0.0182	0.7807	0.0039	3.365e-06	Iridocyclitis	365120	A	G	-0.01847	0.809789	0.0213576	0.38715	0.0121883	21.7531
888	M01358	stearate (18:0)	Known	Lipid	7803	rs2100884	T	C	-0.0084	0.4375	0.0017	8.6e-07	Iridocyclitis	365120	T	C	0.0132185	0.486951	0.0168056	0.431544	0.00330856	24.4086
889	M01358	stearate (18:0)	Known	Lipid	7803	rs2115366	T	C	-0.0079	0.4418	0.0017	3.927e-06	Iridocyclitis	365120	T	C	-0.0280774	0.310302	0.0182544	0.124021	0.00292752	21.5893
890	M01358	stearate (18:0)	Known	Lipid	7803	rs216283	A	C	0.008	0.4171	0.0017	2.631e-06	Iridocyclitis	365120	A	C	-0.00432549	0.450068	0.0168569	0.797487	0.00300188	22.1393
891	M01358	stearate (18:0)	Known	Lipid	7803	rs2280248	A	G	-0.0077	0.4808	0.0017	5.545e-06	Iridocyclitis	365120	A	G	0.00360894	0.547134	0.0169055	0.830955	0.00278158	20.51
892	M01358	stearate (18:0)	Known	Lipid	7803	rs2489020	T	C	-0.0081	0.5262	0.0017	2.3e-06	Iridocyclitis	365120	T	C	-0.00203312	0.475897	0.0168036	0.903697	0.00307717	22.6962
893	M01358	stearate (18:0)	Known	Lipid	7803	rs281216	T	G	0.0149	0.9187	0.0033	8.264e-06	Iridocyclitis	365120	T	G	0.00169262	0.887597	0.0267847	0.949612	0.00276414	20.381
894	M01358	stearate (18:0)	Known	Lipid	7803	rs3087751	A	C	0.0078	0.423	0.0017	5.234e-06	Iridocyclitis	365120	A	C	0.029932	0.364594	0.0175575	0.0882308	0.00285409	21.0462
895	M01358	stearate (18:0)	Known	Lipid	7803	rs3748771	T	G	-0.0671	0.9877	0.0149	6.346e-06	Iridocyclitis	365120	T	G	-0.00139842	0.994046	0.109458	0.989807	0.0113597	20.2572
896	M01358	stearate (18:0)	Known	Lipid	7803	rs3793900	A	C	-0.0078	0.6337	0.0017	5.733e-06	Iridocyclitis	365120	A	C	0.0166288	0.712828	0.0186345	0.372196	0.00285409	21.0462
897	M01358	stearate (18:0)	Known	Lipid	7803	rs3863373	A	C	-0.008	0.3335	0.0017	4.205e-06	Iridocyclitis	365120	A	C	0.0123775	0.350279	0.0176115	0.482178	0.00300188	22.1393
898	M01358	stearate (18:0)	Known	Lipid	7803	rs4420815	A	G	-0.014	0.143	0.003	3.061e-06	Iridocyclitis	365120	A	G	-0.0110902	0.186818	0.0214896	0.605805	0.00388073	21.77
899	M01358	stearate (18:0)	Known	Lipid	7803	rs4507103	A	G	0.0077	0.397	0.0017	6.893e-06	Iridocyclitis	365120	A	G	0.0242427	0.418576	0.017038	0.154776	0.00278158	20.51
900	M01358	stearate (18:0)	Known	Lipid	7803	rs4710948	A	G	-0.0085	0.3382	0.0017	6.939e-07	Iridocyclitis	365120	A	G	0.0147878	0.380698	0.0172748	0.391979	0.00338753	24.9932
901	M01358	stearate (18:0)	Known	Lipid	7803	rs4750059	C	G	-0.0134	0.7956	0.003	6.492e-06	Iridocyclitis	365120	C	G	0.00737111	0.712614	0.018788	0.694815	0.00270525	19.9457
902	M01358	stearate (18:0)	Known	Lipid	7803	rs603424	A	G	0.0225	0.1835	0.0024	6.064e-21	Iridocyclitis	365120	A	G	-0.0203793	0.115985	0.0265373	0.442517	0.0118087	87.8667
903	M01358	stearate (18:0)	Known	Lipid	7803	rs6453594	A	G	-0.0108	0.2196	0.0024	7.008e-06	Iridocyclitis	365120	A	G	-0.0314615	0.195331	0.0211334	0.136563	0.00274567	20.2445
904	M01358	stearate (18:0)	Known	Lipid	7803	rs6733405	A	G	-0.0082	0.3867	0.0017	2.415e-06	Iridocyclitis	365120	A	G	0.0193676	0.459897	0.0168717	0.250995	0.00315337	23.2601
905	M01358	stearate (18:0)	Known	Lipid	7803	rs6883481	T	C	0.0077	0.4737	0.0017	6.17e-06	Iridocyclitis	365120	T	C	-0.0354518	0.603174	0.0171873	0.0391435	0.00278158	20.51
906	M01358	stearate (18:0)	Known	Lipid	7803	rs727892	A	G	0.0083	0.5021	0.0017	8.15e-07	Iridocyclitis	365120	A	G	0.0187803	0.532158	0.0168123	0.26397	0.0032305	23.8309
907	M01358	stearate (18:0)	Known	Lipid	7803	rs7583745	T	C	-0.0262	0.8839	0.0055	1.487e-06	Iridocyclitis	365120	T	C	-0.0152221	0.919952	0.0308755	0.622002	0.0126936	22.6665
908	M01358	stearate (18:0)	Known	Lipid	7803	rs7681360	A	G	0.0078	0.5825	0.0017	4.186e-06	Iridocyclitis	365120	A	G	0.0103246	0.501408	0.0168453	0.539939	0.00285409	21.0462
909	M01358	stearate (18:0)	Known	Lipid	7803	rs7996008	A	G	0.0079	0.2935	0.0017	5.685e-06	Iridocyclitis	365120	A	G	-0.000189944	0.33783	0.0177512	0.991463	0.00292752	21.5893
910	M01358	stearate (18:0)	Known	Lipid	7803	rs954820	A	G	0.0083	0.5619	0.0018	2.57e-06	Iridocyclitis	365120	A	G	-0.0197989	0.58206	0.0171594	0.248572	0.00288254	21.2566
911	M01358	stearate (18:0)	Known	Lipid	7803	rs9568232	T	C	0.0126	0.1152	0.0028	5.056e-06	Iridocyclitis	365120	T	C	-0.0534224	0.0939711	0.0287751	0.0633753	0.00274567	20.2445
912	M01358	stearate (18:0)	Known	Lipid	7803	rs9809122	A	G	-0.0087	0.5295	0.0017	3.924e-07	Iridocyclitis	365120	A	G	-0.0212938	0.631449	0.0174747	0.223015	0.00354825	26.1832
913	M01359	oleate (18:1n9)	Known	Lipid	7768	rs10112003	A	G	0.019	0.0783	0.004	2.412e-06	Iridocyclitis	365120	A	G	0.0745446	0.0536459	0.0372897	0.0456016	0.00307158	22.5563
914	M01359	oleate (18:1n9)	Known	Lipid	7768	rs10242171	A	G	-0.0154	0.135	0.0033	4.315e-06	Iridocyclitis	365120	A	G	-0.0195525	0.106762	0.0273488	0.474653	0.00296507	21.7718
915	M01359	oleate (18:1n9)	Known	Lipid	7768	rs10746614	A	G	-0.0114	0.2333	0.0025	4.049e-06	Iridocyclitis	365120	A	G	0.0209623	0.235381	0.0198227	0.290289	0.00283145	20.7879
916	M01359	oleate (18:1n9)	Known	Lipid	7768	rs11118120	A	C	-0.0142	0.8514	0.0031	6.009e-06	Iridocyclitis	365120	A	C	-0.0187909	0.799795	0.021048	0.371984	0.00285708	20.9766
917	M01359	oleate (18:1n9)	Known	Lipid	7768	rs11133892	A	G	0.012	0.4423	0.0023	2.648e-07	Iridocyclitis	365120	A	G	0.00860611	0.430184	0.0169775	0.612216	0.00370345	27.2137
918	M01359	oleate (18:1n9)	Known	Lipid	7768	rs12451448	A	G	-0.0116	0.2677	0.0025	2.298e-06	Iridocyclitis	365120	A	G	0.00431168	0.253982	0.0192769	0.823013	0.00293138	21.5237
919	M01359	oleate (18:1n9)	Known	Lipid	7768	rs13019537	C	G	0.0157	0.841	0.0032	7.521e-07	Iridocyclitis	365120	C	G	0.0370224	0.865112	0.0245503	0.131548	0.00327631	24.0647
920	M01359	oleate (18:1n9)	Known	Lipid	7768	rs1348656	T	C	-0.0172	0.7976	0.003	1.058e-08	Iridocyclitis	365120	T	C	0.0143263	0.815046	0.0215785	0.506743	0.00446869	32.8621
921	M01359	oleate (18:1n9)	Known	Lipid	7768	rs17495226	A	G	0.0216	0.0566	0.0047	5.667e-06	Iridocyclitis	365120	A	G	0.0187154	0.0365469	0.0451471	0.678477	0.00287589	21.1151
922	M01359	oleate (18:1n9)	Known	Lipid	7768	rs1922578	A	G	-0.0391	0.9821	0.0088	9.363e-06	Iridocyclitis	365120	A	G	0.0132546	0.980014	0.060481	0.82653	0.00268862	19.7365
923	M01359	oleate (18:1n9)	Known	Lipid	7768	rs2017823	A	G	0.0142	0.841	0.0031	4.849e-06	Iridocyclitis	365120	A	G	0.0115002	0.837932	0.0228083	0.614113	0.00285708	20.9766
924	M01359	oleate (18:1n9)	Known	Lipid	7768	rs35350	A	G	0.0376	0.9692	0.0083	5.443e-06	Iridocyclitis	365120	A	G	-0.0650157	0.979734	0.0602259	0.280352	0.00279457	20.5164
925	M01359	oleate (18:1n9)	Known	Lipid	7768	rs4287543	A	G	0.015	0.8771	0.0033	4.542e-06	Iridocyclitis	365120	A	G	-0.00731039	0.869144	0.0249472	0.769495	0.00281347	20.6555
926	M01359	oleate (18:1n9)	Known	Lipid	7768	rs4353846	T	C	-0.0112	0.5643	0.0023	1.7e-06	Iridocyclitis	365120	T	C	0.0273078	0.449344	0.0169211	0.106565	0.00322766	23.7062
927	M01359	oleate (18:1n9)	Known	Lipid	7768	rs4573205	T	G	-0.0146	0.8698	0.0033	8.717e-06	Iridocyclitis	365120	T	G	-0.0126374	0.882474	0.0261431	0.628817	0.00266581	19.5686
928	M01359	oleate (18:1n9)	Known	Lipid	7768	rs4654501	A	G	0.011	0.7667	0.0025	7.407e-06	Iridocyclitis	365120	A	G	5.25278e-05	0.832416	0.0225041	0.998138	0.00263675	19.3547
929	M01359	oleate (18:1n9)	Known	Lipid	7768	rs6453591	A	T	0.0133	0.771	0.0025	8.55e-08	Iridocyclitis	365120	A	T	0.0314612	0.804669	0.0211334	0.136567	0.00384998	28.2947
930	M01359	oleate (18:1n9)	Known	Lipid	7768	rs7898173	A	G	-0.0138	0.1431	0.0031	8.957e-06	Iridocyclitis	365120	A	G	0.028248	0.191983	0.021391	0.18665	0.00269881	19.8114
931	M01359	oleate (18:1n9)	Known	Lipid	7768	rs7951538	C	G	-0.0107	0.7061	0.0024	8.092e-06	Iridocyclitis	365120	C	G	-0.0107286	0.748879	0.0194919	0.582035	0.00270694	19.8713
932	M01359	oleate (18:1n9)	Known	Lipid	7768	rs9861865	C	G	-0.0107	0.3196	0.0024	8.06e-06	Iridocyclitis	365120	C	G	0.00860725	0.373314	0.0173417	0.619659	0.00270694	19.8713
933	M01361	pentadecanoate (15:0)	Known	Lipid	7502	rs10509840	A	G	-0.0119	0.6879	0.0026	4.225e-06	Iridocyclitis	365120	A	G	0.00761683	0.706648	0.0184938	0.680442	0.00295714	20.9423
934	M01361	pentadecanoate (15:0)	Known	Lipid	7502	rs11036893	T	C	-0.013	0.3592	0.0025	3.005e-07	Iridocyclitis	365120	T	C	0.0316069	0.296	0.0183609	0.0851746	0.0038138	27.0323
935	M01361	pentadecanoate (15:0)	Known	Lipid	7502	rs11245200	T	C	0.018	0.1119	0.004	8.941e-06	Iridocyclitis	365120	T	C	-0.00393656	0.134723	0.0246519	0.873129	0.00285886	20.2443
936	M01361	pentadecanoate (15:0)	Known	Lipid	7502	rs11791164	T	G	0.0196	0.0803	0.0043	4.345e-06	Iridocyclitis	365120	T	G	0.0082478	0.0778241	0.0314706	0.793261	0.00293299	20.7708
937	M01361	pentadecanoate (15:0)	Known	Lipid	7502	rs16830012	T	G	-0.0328	0.9719	0.0073	7.407e-06	Iridocyclitis	365120	T	G	-0.00210042	0.935287	0.0340343	0.95079	0.00285019	20.1827
938	M01361	pentadecanoate (15:0)	Known	Lipid	7502	rs17056226	T	G	0.0153	0.1416	0.0034	7.065e-06	Iridocyclitis	365120	T	G	-0.0189091	0.0856934	0.0301172	0.530101	0.00285886	20.2443
939	M01361	pentadecanoate (15:0)	Known	Lipid	7502	rs17385848	A	G	0.0122	0.6443	0.0025	1.162e-06	Iridocyclitis	365120	A	G	-0.0444931	0.730299	0.0190148	0.0192877	0.00336038	23.8077
940	M01361	pentadecanoate (15:0)	Known	Lipid	7502	rs17773390	A	G	0.0123	0.2915	0.0026	3.254e-06	Iridocyclitis	365120	A	G	0.0178856	0.346435	0.0176748	0.311574	0.00315864	22.3738
941	M01361	pentadecanoate (15:0)	Known	Lipid	7502	rs3135095	A	G	-0.0117	0.2993	0.0025	3.918e-06	Iridocyclitis	365120	A	G	-0.00456681	0.34851	0.0176077	0.795354	0.00309142	21.8962
942	M01361	pentadecanoate (15:0)	Known	Lipid	7502	rs3900774	T	G	0.061	0.988	0.013	2.701e-06	Iridocyclitis	365120	T	G	-0.05792	0.97845	0.0576511	0.315058	0.00408871	22.0095
943	M01361	pentadecanoate (15:0)	Known	Lipid	7502	rs4960640	T	C	-0.0285	0.9667	0.0064	9.695e-06	Iridocyclitis	365120	T	C	-0.0312642	0.935252	0.03402	0.358097	0.00279977	19.8247
944	M01361	pentadecanoate (15:0)	Known	Lipid	7502	rs6471261	T	G	0.0115	0.2806	0.0025	6.164e-06	Iridocyclitis	365120	T	G	-0.00190789	0.311451	0.018097	0.916038	0.00298695	21.154
945	M01361	pentadecanoate (15:0)	Known	Lipid	7502	rs6472299	A	G	-0.0149	0.8381	0.0033	7.866e-06	Iridocyclitis	365120	A	G	0.0431635	0.782229	0.0203925	0.034291	0.00287809	20.3808
946	M01361	pentadecanoate (15:0)	Known	Lipid	7502	rs6783294	A	G	-0.0213	0.4281	0.0045	2.41e-06	Iridocyclitis	365120	A	G	0.0237061	0.46235	0.0168043	0.158329	0.0130077	22.3781
947	M01361	pentadecanoate (15:0)	Known	Lipid	7502	rs6887589	A	G	-0.0142	0.7787	0.0026	4.33e-08	Iridocyclitis	365120	A	G	-0.00289395	0.785277	0.0204184	0.887291	0.00420543	29.82
948	M01361	pentadecanoate (15:0)	Known	Lipid	7502	rs7710912	A	G	-0.0189	0.0728	0.0042	8.302e-06	Iridocyclitis	365120	A	G	0.00317959	0.108896	0.0270179	0.906318	0.00285886	20.2443
949	M01361	pentadecanoate (15:0)	Known	Lipid	7502	rs7791503	T	C	0.0126	0.269	0.0026	9.648e-07	Iridocyclitis	365120	T	C	-0.00378912	0.398841	0.0172109	0.825748	0.00331408	23.4786
950	M01361	pentadecanoate (15:0)	Known	Lipid	7502	rs8098317	T	G	-0.0119	0.7857	0.0026	6.643e-06	Iridocyclitis	365120	T	G	-0.0428387	0.75311	0.0194664	0.0277613	0.00295714	20.9423
951	M01361	pentadecanoate (15:0)	Known	Lipid	7502	rs961959	A	C	-0.0121	0.1925	0.0027	5.262e-06	Iridocyclitis	365120	A	C	-0.00261223	0.224981	0.0200987	0.89659	0.00283544	20.078
952	M01365	myristate (14:0)	Known	Lipid	7811	rs10005295	A	G	-0.0634	0.0267	0.0136	3.398e-06	Iridocyclitis	365120	A	G	0.0456023	0.042866	0.0414525	0.271284	0.0121426	21.7075
953	M01365	myristate (14:0)	Known	Lipid	7811	rs10164158	A	G	0.0229	0.0577	0.005	4.179e-06	Iridocyclitis	365120	A	G	0.0354625	0.0762223	0.0316749	0.262894	0.00284118	20.9707
954	M01365	myristate (14:0)	Known	Lipid	7811	rs10831497	A	G	0.0126	0.2209	0.0028	4.968e-06	Iridocyclitis	365120	A	G	-0.00488495	0.260129	0.0191404	0.798556	0.00274307	20.2445
955	M01365	myristate (14:0)	Known	Lipid	7811	rs11118120	A	C	-0.0175	0.8534	0.0033	1.709e-07	Iridocyclitis	365120	A	C	-0.0187909	0.799795	0.021048	0.371984	0.00380537	28.1145
956	M01365	myristate (14:0)	Known	Lipid	7811	rs12250605	T	C	0.0122	0.751	0.0026	2.015e-06	Iridocyclitis	365120	T	C	0.0113089	0.593457	0.0172432	0.511922	0.00298181	22.0118
957	M01365	myristate (14:0)	Known	Lipid	7811	rs12426539	T	C	0.0405	0.0306	0.0091	9.311e-06	Iridocyclitis	365120	T	C	0.0749549	0.028495	0.051786	0.147786	0.00268327	19.802
958	M01365	myristate (14:0)	Known	Lipid	7811	rs12967799	A	C	0.0193	0.0794	0.0043	6.129e-06	Iridocyclitis	365120	A	C	0.0502382	0.0537283	0.037359	0.178708	0.00272895	20.14
959	M01365	myristate (14:0)	Known	Lipid	7811	rs13393013	A	G	0.0415	0.0218	0.0085	1.075e-06	Iridocyclitis	365120	A	G	0.0411826	0.034119	0.0462254	0.372978	0.00322744	23.8309
960	M01365	myristate (14:0)	Known	Lipid	7811	rs17155949	T	C	0.0698	0.9746	0.0153	4.752e-06	Iridocyclitis	365120	T	C	-0.0126034	0.96548	0.0458506	0.783408	0.0116349	20.7891
961	M01365	myristate (14:0)	Known	Lipid	7811	rs1936396	A	G	-0.0118	0.2253	0.0026	5.67e-06	Iridocyclitis	365120	A	G	0.0184542	0.227546	0.0201013	0.358587	0.00279003	20.592
962	M01365	myristate (14:0)	Known	Lipid	7811	rs314241	T	C	-0.0114	0.4625	0.0025	5.249e-06	Iridocyclitis	365120	T	C	0.022197	0.511062	0.0169922	0.191449	0.00281649	20.788
963	M01365	myristate (14:0)	Known	Lipid	7811	rs35350	A	G	0.0397	0.9722	0.0089	8.097e-06	Iridocyclitis	365120	A	G	-0.0650157	0.979734	0.0602259	0.280352	0.00269546	19.8922
964	M01365	myristate (14:0)	Known	Lipid	7811	rs3759526	T	C	-0.0209	0.0806	0.0043	8.927e-07	Iridocyclitis	365120	T	C	-0.00804373	0.0908407	0.0292631	0.783412	0.00319866	23.6177
965	M01365	myristate (14:0)	Known	Lipid	7811	rs4109037	A	T	0.0162	0.146	0.0033	9.489e-07	Iridocyclitis	365120	A	T	0.047243	0.107297	0.0272801	0.0833144	0.00326277	24.0926
966	M01365	myristate (14:0)	Known	Lipid	7811	rs4420815	A	G	-0.019	0.143	0.004	2.034e-06	Iridocyclitis	365120	A	G	-0.0110902	0.186818	0.0214896	0.605805	0.00401714	22.5544
967	M01365	myristate (14:0)	Known	Lipid	7811	rs453612	T	C	0.0114	0.3549	0.0025	5.854e-06	Iridocyclitis	365120	T	C	0.0056287	0.410055	0.0171082	0.742152	0.00281649	20.788
968	M01365	myristate (14:0)	Known	Lipid	7811	rs4710948	A	G	-0.0115	0.3383	0.0025	4.85e-06	Iridocyclitis	365120	A	G	0.0147878	0.380698	0.0172748	0.391979	0.00286598	21.1543
969	M01365	myristate (14:0)	Known	Lipid	7811	rs603424	A	G	0.0162	0.1832	0.0032	5.756e-07	Iridocyclitis	365120	A	G	-0.0203793	0.115985	0.0265373	0.442517	0.00346917	25.6219
970	M01365	myristate (14:0)	Known	Lipid	7811	rs6467872	A	C	0.0114	0.6087	0.0025	5.639e-06	Iridocyclitis	365120	A	C	-0.0102639	0.574734	0.0170582	0.547374	0.00281649	20.788
971	M01365	myristate (14:0)	Known	Lipid	7811	rs6665988	A	C	-0.0115	0.7127	0.0026	9.113e-06	Iridocyclitis	365120	A	C	-0.00729317	0.633028	0.0174645	0.676239	0.00265033	19.5583
972	M01365	myristate (14:0)	Known	Lipid	7811	rs670365	A	G	0.039	0.0903	0.0088	9.48e-06	Iridocyclitis	365120	A	G	-0.0113294	0.0941418	0.0287762	0.693796	0.0109871	19.6188
973	M01365	myristate (14:0)	Known	Lipid	7811	rs7016645	T	C	-0.0117	0.253	0.0026	8.442e-06	Iridocyclitis	365120	T	C	-0.0180732	0.21164	0.0206286	0.380962	0.00274307	20.2445
974	M01365	myristate (14:0)	Known	Lipid	7811	rs7796330	T	C	0.0116	0.2727	0.0026	7.927e-06	Iridocyclitis	365120	T	C	-0.0286769	0.289474	0.0185582	0.122289	0.0026965	19.8999
975	M01444	pipecolate	Known	Amino acid	7792	rs11184997	A	T	0.0179	0.2894	0.0039	6.013e-06	Iridocyclitis	365120	A	T	0.00264471	0.279705	0.0187382	0.887759	0.00285984	21.06
976	M01444	pipecolate	Known	Amino acid	7792	rs11718405	T	C	0.0216	0.8358	0.0048	8.433e-06	Iridocyclitis	365120	T	C	-0.00442809	0.854095	0.0238005	0.852405	0.0027494	20.2445
977	M01444	pipecolate	Known	Amino acid	7792	rs12725284	T	C	0.0315	0.1606	0.0056	1.72e-08	Iridocyclitis	365120	T	C	0.0497334	0.192269	0.0213171	0.0196467	0.0042893	31.632
978	M01444	pipecolate	Known	Amino acid	7792	rs1476414	C	G	0.0397	0.0535	0.0081	9.299e-07	Iridocyclitis	365120	C	G	0.0414982	0.0798777	0.0310049	0.180754	0.00325988	24.0156
979	M01444	pipecolate	Known	Amino acid	7792	rs3010320	A	T	-0.0205	0.232	0.0042	1.001e-06	Iridocyclitis	365120	A	T	0.0232251	0.199372	0.0210149	0.269085	0.00323304	23.8172
980	M01444	pipecolate	Known	Amino acid	7792	rs35421463	A	G	0.0277	0.4033	0.006	4.148e-06	Iridocyclitis	365120	A	G	0.00544631	0.399989	0.0171206	0.750399	0.0120123	21.2893
981	M01444	pipecolate	Known	Amino acid	7792	rs3915237	T	G	-0.0182	0.7005	0.004	5.519e-06	Iridocyclitis	365120	T	G	-0.0107893	0.715867	0.0188027	0.566093	0.00281066	20.6969
982	M01444	pipecolate	Known	Amino acid	7792	rs4443239	T	G	0.031	0.7453	0.0069	7.58e-06	Iridocyclitis	365120	T	G	-0.0066456	0.834954	0.0226978	0.769685	0.0113834	20.1618
983	M01444	pipecolate	Known	Amino acid	7792	rs4590377	T	C	-0.0178	0.7362	0.004	8.786e-06	Iridocyclitis	365120	T	C	-0.00329966	0.710665	0.0185934	0.859144	0.0026888	19.7971
984	M01444	pipecolate	Known	Amino acid	7792	rs4717457	A	C	0.0233	0.1392	0.0052	6.802e-06	Iridocyclitis	365120	A	C	-0.0139545	0.114037	0.026443	0.597694	0.00272601	20.0718
985	M01444	pipecolate	Known	Amino acid	7792	rs6497209	A	G	0.019	0.2139	0.0042	4.779e-06	Iridocyclitis	365120	A	G	-0.0428823	0.247771	0.0194665	0.0276039	0.00277849	20.4593
986	M01444	pipecolate	Known	Amino acid	7792	rs699474	C	G	0.1282	0.0134	0.0264	1.158e-06	Iridocyclitis	365120	C	G	0.0797878	0.002518	0.16941	0.63766	0.0132734	23.5544
987	M01444	pipecolate	Known	Amino acid	7792	rs7561932	T	C	0.0184	0.7721	0.0042	9.551e-06	Iridocyclitis	365120	T	C	0.00145566	0.82207	0.0219464	0.947117	0.00260623	19.1875
988	M01444	pipecolate	Known	Amino acid	7792	rs7871735	T	G	0.0184	0.2953	0.004	3.395e-06	Iridocyclitis	365120	T	G	-0.00689509	0.317336	0.0180387	0.702284	0.0028726	21.1542
989	M01444	pipecolate	Known	Amino acid	7792	rs9295427	A	G	0.0356	0.9408	0.0077	3.808e-06	Iridocyclitis	365120	A	G	0.0423207	0.922034	0.0314559	0.178497	0.00290178	21.3698
990	M01444	pipecolate	Known	Amino acid	7792	rs9460045	T	C	-0.0529	0.9224	0.0119	8.911e-06	Iridocyclitis	365120	T	C	0.0192286	0.89157	0.0269126	0.474927	0.0111472	19.7388
991	M01493	ornithine	Known	Amino acid	7746	rs10497426	T	C	0.012	0.8064	0.0026	4.466e-06	Iridocyclitis	365120	T	C	-0.00588179	0.855239	0.0240598	0.80687	0.00290678	21.2959
992	M01493	ornithine	Known	Amino acid	7746	rs10900040	T	C	-0.0144	0.8351	0.0031	3.401e-06	Iridocyclitis	365120	T	C	0.0277195	0.777031	0.0202597	0.171245	0.0029443	21.5716
993	M01493	ornithine	Known	Amino acid	7746	rs10945970	T	C	-0.011	0.3103	0.0025	7.379e-06	Iridocyclitis	365120	T	C	-0.00643998	0.337919	0.0177346	0.716508	0.00264251	19.3547
994	M01493	ornithine	Known	Amino acid	7746	rs11701867	A	C	-0.0136	0.1761	0.0027	2.753e-07	Iridocyclitis	365120	A	C	-0.00343983	0.189563	0.0214483	0.872583	0.00346024	25.3648
995	M01493	ornithine	Known	Amino acid	7746	rs1192521	A	T	-0.0163	0.7755	0.0031	1.402e-07	Iridocyclitis	365120	A	T	-0.0029556	0.760879	0.0197264	0.880899	0.0037694	27.6397
996	M01493	ornithine	Known	Amino acid	7746	rs12300345	A	T	-0.0151	0.132	0.0034	7.452e-06	Iridocyclitis	365120	A	T	-0.0103983	0.163615	0.0227652	0.647842	0.00269207	19.7186
997	M01493	ornithine	Known	Amino acid	7746	rs13424082	A	G	-0.0125	0.1735	0.0026	1.799e-06	Iridocyclitis	365120	A	G	0.0347427	0.176809	0.0220879	0.115736	0.00315328	23.1076
998	M01493	ornithine	Known	Amino acid	7746	rs2351725	A	T	-0.0119	0.7947	0.0026	5.841e-06	Iridocyclitis	365120	A	T	0.0070834	0.821787	0.0219992	0.747465	0.00285868	20.9425
999	M01493	ornithine	Known	Amino acid	7746	rs4764034	A	G	-0.011	0.6869	0.0024	7.669e-06	Iridocyclitis	365120	A	G	-0.0240048	0.742006	0.0192581	0.21259	0.00286667	21.0012
1000	M01493	ornithine	Known	Amino acid	7746	rs4812400	A	T	0.0178	0.9092	0.0039	4.893e-06	Iridocyclitis	365120	A	T	0.0434858	0.923675	0.03171	0.170262	0.00284273	20.8253
1001	M01493	ornithine	Known	Amino acid	7746	rs6975921	A	G	0.0343	0.9095	0.0071	1.246e-06	Iridocyclitis	365120	A	G	-0.00788254	0.897273	0.0276664	0.775711	0.013043	23.312
1002	M01494	5-oxoproline	Known	Amino acid	7802	rs1001210	T	C	-0.0106	0.8353	0.0023	3.798e-06	Iridocyclitis	365120	T	C	-0.00508884	0.865942	0.0247277	0.836951	0.00287992	21.2343
1003	M01494	5-oxoproline	Known	Amino acid	7802	rs10853533	A	C	0.0103	0.8743	0.0023	6.086e-06	Iridocyclitis	365120	A	C	0.00941254	0.875585	0.0254717	0.711733	0.00271965	20.0494
1004	M01494	5-oxoproline	Known	Amino acid	7802	rs10890517	T	C	-0.0197	0.0433	0.0043	3.448e-06	Iridocyclitis	365120	T	C	-0.0162467	0.032028	0.0477801	0.733833	0.002846	20.9835
1005	M01494	5-oxoproline	Known	Amino acid	7802	rs11582143	C	G	-0.0112	0.1443	0.0023	9.315e-07	Iridocyclitis	365120	C	G	0.024473	0.0974749	0.0283987	0.388817	0.00321409	23.7062
1006	M01494	5-oxoproline	Known	Amino acid	7802	rs12143589	A	G	0.0118	0.1428	0.0023	3.381e-07	Iridocyclitis	365120	A	G	0.0295863	0.186811	0.0215356	0.169493	0.00356642	26.3142
1007	M01494	5-oxoproline	Known	Amino acid	7802	rs12294182	T	C	0.014	0.0987	0.0029	1.071e-06	Iridocyclitis	365120	T	C	0.023852	0.225333	0.0201918	0.237495	0.00315909	23.2993
1008	M01494	5-oxoproline	Known	Amino acid	7802	rs12550729	T	C	0.0637	0.9233	0.0029	5.97e-110	Iridocyclitis	365120	T	C	0.0171126	0.925661	0.0320038	0.592854	0.0615689	482.353
1009	M01494	5-oxoproline	Known	Amino acid	7802	rs12611788	T	C	-0.007	0.6267	0.0015	5.507e-06	Iridocyclitis	365120	T	C	0.0326211	0.60496	0.0171583	0.0572783	0.00295261	21.7719
1010	M01494	5-oxoproline	Known	Amino acid	7802	rs13013224	C	G	0.0113	0.1794	0.0023	7.044e-07	Iridocyclitis	365120	C	G	-0.0181017	0.220129	0.0203534	0.373806	0.00327156	24.1314
1011	M01494	5-oxoproline	Known	Amino acid	7802	rs13159409	T	G	-0.0148	0.0652	0.0032	2.741e-06	Iridocyclitis	365120	T	G	0.0496189	0.0556026	0.036821	0.177796	0.00290027	21.3848
1012	M01494	5-oxoproline	Known	Amino acid	7802	rs1578743	A	C	0.0075	0.6068	0.0016	1.7e-06	Iridocyclitis	365120	A	C	-0.00318709	0.644006	0.0175968	0.856275	0.00297895	21.9667
1013	M01494	5-oxoproline	Known	Amino acid	7802	rs2068157	T	C	0.0137	0.9144	0.0031	8.989e-06	Iridocyclitis	365120	T	C	-0.0146521	0.913545	0.0300205	0.625501	0.00264876	19.5254
1014	M01494	5-oxoproline	Known	Amino acid	7802	rs2115151	A	T	0.0103	0.8627	0.0022	3.752e-06	Iridocyclitis	365120	A	T	0.0141786	0.916242	0.0303023	0.639853	0.00297175	21.9135
1015	M01494	5-oxoproline	Known	Amino acid	7802	rs2592916	T	C	-0.0123	0.1013	0.0027	6.554e-06	Iridocyclitis	365120	T	C	-0.00450938	0.0921829	0.0289627	0.876272	0.00281407	20.7474
1016	M01494	5-oxoproline	Known	Amino acid	7802	rs306676	A	G	0.0112	0.1304	0.0024	2.484e-06	Iridocyclitis	365120	A	G	-0.0241586	0.139017	0.0243766	0.321658	0.00295261	21.7719
1017	M01494	5-oxoproline	Known	Amino acid	7802	rs4646693	T	C	-0.009	0.435	0.002	6.795e-06	Iridocyclitis	365120	T	C	0.0400787	0.384605	0.0173571	0.0209402	0.00360818	20.2428
1018	M01494	5-oxoproline	Known	Amino acid	7802	rs5764925	A	G	-0.016	0.0772	0.0031	1.906e-07	Iridocyclitis	365120	A	G	0.0599451	0.111907	0.0266596	0.024542	0.0036093	26.6317
1019	M01494	5-oxoproline	Known	Amino acid	7802	rs7561255	A	G	-0.0072	0.7086	0.0016	4.719e-06	Iridocyclitis	365120	A	G	-0.0132297	0.657318	0.017706	0.454948	0.00274604	20.2445
1020	M01494	5-oxoproline	Known	Amino acid	7802	rs764206	A	G	0.0071	0.6546	0.0015	4.581e-06	Iridocyclitis	365120	A	G	-0.00887043	0.685211	0.0180828	0.623748	0.00303731	22.3984
1021	M01494	5-oxoproline	Known	Amino acid	7802	rs7973508	A	G	-0.0073	0.2831	0.0016	5.403e-06	Iridocyclitis	365120	A	G	0.00404697	0.351475	0.0175392	0.817518	0.00282263	20.8107
1022	M01494	5-oxoproline	Known	Amino acid	7802	rs9460424	T	G	-0.0097	0.8437	0.0022	9.164e-06	Iridocyclitis	365120	T	G	0.0106795	0.802449	0.0210678	0.612219	0.0026365	19.4348
1023	M01494	5-oxoproline	Known	Amino acid	7802	rs9964014	T	C	-0.0132	0.1115	0.0025	1.796e-07	Iridocyclitis	365120	T	C	0.0109969	0.131608	0.0248283	0.657824	0.0037766	27.8708
1024	M01494	5-oxoproline	Known	Amino acid	7802	rs9987070	C	G	-0.028	0.9808	0.0059	2.432e-06	Iridocyclitis	365120	C	G	-0.00427104	0.947602	0.0375773	0.909507	0.00305324	22.5161
1025	M01508	pantothenate	Known	Cofactors and vitamins	7604	rs10919047	A	C	0.0176	0.1408	0.0035	6.751e-07	Iridocyclitis	365120	A	C	0.0269881	0.0936586	0.028854	0.349617	0.00351921	25.2795
1026	M01508	pantothenate	Known	Cofactors and vitamins	7604	rs11719633	A	G	-0.0206	0.0945	0.0044	3.012e-06	Iridocyclitis	365120	A	G	0.0627252	0.062507	0.0347019	0.0706773	0.00305203	21.9133
1027	M01508	pantothenate	Known	Cofactors and vitamins	7604	rs12544560	A	G	0.0164	0.148	0.0035	3.318e-06	Iridocyclitis	365120	A	G	-0.0183297	0.0941144	0.0288568	0.525301	0.00305709	21.9498
1028	M01508	pantothenate	Known	Cofactors and vitamins	7604	rs13212846	A	C	-0.0241	0.9252	0.0052	2.882e-06	Iridocyclitis	365120	A	C	-0.0506416	0.958321	0.0420928	0.22894	0.00299098	21.4737
1029	M01508	pantothenate	Known	Cofactors and vitamins	7604	rs1350858	A	C	0.0152	0.1783	0.0034	8.213e-06	Iridocyclitis	365120	A	C	0.0151166	0.141665	0.0241663	0.531626	0.00278359	19.9806
1030	M01508	pantothenate	Known	Cofactors and vitamins	7604	rs1395	A	G	0.0172	0.7034	0.0027	8.138e-11	Iridocyclitis	365120	A	G	0.0183755	0.702101	0.0183396	0.316364	0.00563588	40.5703
1031	M01508	pantothenate	Known	Cofactors and vitamins	7604	rs17049936	T	C	-0.0187	0.8912	0.0042	9.584e-06	Iridocyclitis	365120	T	C	0.0151372	0.827342	0.022275	0.496783	0.00276103	19.8182
1032	M01508	pantothenate	Known	Cofactors and vitamins	7604	rs17082600	T	C	0.0476	0.0193	0.0094	4.082e-07	Iridocyclitis	365120	T	C	-0.141083	0.00766046	0.0974372	0.147635	0.00356856	25.6352
1033	M01508	pantothenate	Known	Cofactors and vitamins	7604	rs17751805	A	G	0.0628	0.9645	0.0135	3.399e-06	Iridocyclitis	365120	A	G	-0.0235137	0.958095	0.0419928	0.575517	0.0129452	21.6135
1034	M01508	pantothenate	Known	Cofactors and vitamins	7604	rs1975271	T	C	0.0116	0.5872	0.0026	8.682e-06	Iridocyclitis	365120	T	C	-0.029774	0.583674	0.0170031	0.0799282	0.00277237	19.8998
1035	M01508	pantothenate	Known	Cofactors and vitamins	7604	rs2173615	T	G	0.0125	0.3153	0.0026	1.693e-06	Iridocyclitis	365120	T	G	0.006787	0.392359	0.0171988	0.693123	0.00321781	23.1074
1036	M01508	pantothenate	Known	Cofactors and vitamins	7604	rs2526477	A	G	-0.012	0.609	0.0026	2.988e-06	Iridocyclitis	365120	A	G	0.0298333	0.51969	0.016806	0.0758717	0.00296628	21.2958
1037	M01508	pantothenate	Known	Cofactors and vitamins	7604	rs2967437	A	G	-0.0126	0.6902	0.0027	1.879e-06	Iridocyclitis	365120	A	G	-0.000978862	0.702003	0.0183559	0.957472	0.00303237	21.7717
1038	M01508	pantothenate	Known	Cofactors and vitamins	7604	rs3949865	C	G	-0.0115	0.6187	0.0026	9.491e-06	Iridocyclitis	365120	C	G	-0.00424379	0.638758	0.0174925	0.80831	0.0027249	19.5581
1039	M01508	pantothenate	Known	Cofactors and vitamins	7604	rs4269521	A	G	0.0168	0.8431	0.0034	1.034e-06	Iridocyclitis	365120	A	G	-0.00704485	0.829669	0.0226185	0.755447	0.00339836	24.4084
1040	M01508	pantothenate	Known	Cofactors and vitamins	7604	rs4746017	A	C	-0.0122	0.713	0.0027	5.098e-06	Iridocyclitis	365120	A	C	-0.0015305	0.761804	0.0196854	0.938029	0.00284343	20.4113
1041	M01508	pantothenate	Known	Cofactors and vitamins	7604	rs6034318	A	G	0.1083	0.013	0.0236	4.518e-06	Iridocyclitis	365120	A	G	0.00723321	0.0292698	0.0495933	0.88404	0.012602	21.0332
1042	M01508	pantothenate	Known	Cofactors and vitamins	7604	rs6078500	T	C	-0.0118	0.5117	0.0026	4.468e-06	Iridocyclitis	365120	T	C	0.0164432	0.507672	0.016779	0.327093	0.00286851	20.5919
1043	M01508	pantothenate	Known	Cofactors and vitamins	7604	rs6774965	A	G	-0.0163	0.8582	0.0035	3.16e-06	Iridocyclitis	365120	A	G	-0.0160985	0.835063	0.0226158	0.476574	0.00302004	21.6829
1044	M01508	pantothenate	Known	Cofactors and vitamins	7604	rs6848070	A	G	-0.0117	0.3521	0.0027	9.911e-06	Iridocyclitis	365120	A	G	0.0301166	0.498169	0.0168412	0.0737327	0.00261573	18.7725
1045	M01508	pantothenate	Known	Cofactors and vitamins	7604	rs7009776	T	C	-0.0268	0.3342	0.006	7.116e-06	Iridocyclitis	365120	T	C	-0.0127164	0.354915	0.0176474	0.471168	0.0119471	19.9269
1046	M01508	pantothenate	Known	Cofactors and vitamins	7604	rs7458704	T	G	-0.0544	0.984	0.0109	5.6e-07	Iridocyclitis	365120	T	G	0.0383851	0.962869	0.0444869	0.388225	0.00346676	24.9014
1047	M01508	pantothenate	Known	Cofactors and vitamins	7604	rs7574257	T	C	0.0118	0.325	0.0026	7.764e-06	Iridocyclitis	365120	T	C	-0.0383549	0.360442	0.017543	0.0287912	0.00286851	20.5919
1048	M01508	pantothenate	Known	Cofactors and vitamins	7604	rs8065435	A	G	-0.0128	0.327	0.0028	5.034e-06	Iridocyclitis	365120	A	G	0.0222786	0.392573	0.0171951	0.195099	0.00291022	20.8921
1049	M01508	pantothenate	Known	Cofactors and vitamins	7604	rs9365106	A	G	-0.0117	0.6824	0.0026	8.055e-06	Iridocyclitis	365120	A	G	0.00830527	0.587685	0.0170456	0.626089	0.00282024	20.2443
1050	M01515	salicylate	Known	Xenobiotics	2374	rs10205265	T	C	-0.0901	0.2056	0.0202	7.794e-06	Iridocyclitis	365120	T	C	-0.0303727	0.166044	0.0226178	0.179315	0.00863169	19.8777
1051	M01515	salicylate	Known	Xenobiotics	2374	rs10402106	T	C	0.9529	0.0165	0.1924	7.348e-07	Iridocyclitis	365120	T	C	0.10003	0.0274666	0.0512078	0.0507715	0.0484262	24.4275
1052	M01515	salicylate	Known	Xenobiotics	2374	rs10458721	A	G	-0.0786	0.609	0.0175	7.228e-06	Iridocyclitis	365120	A	G	-0.0127032	0.564275	0.0169174	0.452716	0.00875116	20.1553
1053	M01515	salicylate	Known	Xenobiotics	2374	rs10471169	T	C	0.9362	0.0105	0.1854	4.427e-07	Iridocyclitis	365120	T	C	-0.0114464	0.0409943	0.0427451	0.788867	0.0502438	25.3929
1054	M01515	salicylate	Known	Xenobiotics	2374	rs10749553	A	G	-0.0868	0.3074	0.0194	7.554e-06	Iridocyclitis	365120	A	G	-0.0113687	0.331223	0.017867	0.524584	0.00868483	20.0012
1055	M01515	salicylate	Known	Xenobiotics	2374	rs10977627	T	C	0.8146	0.0168	0.1524	9.061e-08	Iridocyclitis	365120	T	C	-0.0602621	0.0181124	0.0639891	0.346318	0.0559581	28.452
1056	M01515	salicylate	Known	Xenobiotics	2374	rs10984575	A	C	0.1144	0.1164	0.0257	8.271e-06	Iridocyclitis	365120	A	C	-0.0342732	0.144055	0.0239094	0.151727	0.00859706	19.7973
1057	M01515	salicylate	Known	Xenobiotics	2374	rs11256026	A	G	-0.2061	0.6357	0.0409	4.601e-07	Iridocyclitis	365120	A	G	-0.0137857	0.613445	0.0172122	0.423172	0.0500455	25.2874
1058	M01515	salicylate	Known	Xenobiotics	2374	rs1164673	C	G	0.0754	0.3743	0.0168	7.267e-06	Iridocyclitis	365120	C	G	-0.0176804	0.394163	0.0171889	0.303671	0.00873829	20.1254
1059	M01515	salicylate	Known	Xenobiotics	2374	rs12005082	A	T	0.1232	0.1814	0.0265	3.354e-06	Iridocyclitis	365120	A	T	-0.00560134	0.166847	0.0225912	0.804178	0.00937033	21.5948
1060	M01515	salicylate	Known	Xenobiotics	2374	rs12075728	T	G	-0.4196	0.9442	0.0922	5.394e-06	Iridocyclitis	365120	T	G	-0.0553987	0.881012	0.0258621	0.032187	0.0411994	20.6254
1061	M01515	salicylate	Known	Xenobiotics	2374	rs16832600	T	C	0.2205	0.0297	0.0469	2.579e-06	Iridocyclitis	365120	T	C	-0.0226914	0.0298703	0.0492587	0.645045	0.00958086	22.0847
1062	M01515	salicylate	Known	Xenobiotics	2374	rs16862165	T	C	-0.413	0.99	0.089	3.477e-06	Iridocyclitis	365120	T	C	-0.0207739	0.979538	0.0591607	0.725481	0.0118023	21.5099
1063	M01515	salicylate	Known	Xenobiotics	2374	rs17682068	A	G	-0.1299	0.9248	0.029	7.452e-06	Iridocyclitis	365120	A	G	-0.0154596	0.915383	0.0303499	0.610488	0.00870441	20.0467
1064	M01515	salicylate	Known	Xenobiotics	2374	rs400214	T	C	0.3258	0.0185	0.0723	6.599e-06	Iridocyclitis	365120	T	C	0.0288062	0.05597	0.036502	0.430013	0.0088084	20.2883
1065	M01515	salicylate	Known	Xenobiotics	2374	rs7701675	A	G	-0.7943	0.9839	0.1733	4.558e-06	Iridocyclitis	365120	A	G	0.0174216	0.981565	0.0631213	0.782546	0.0417636	20.9202
1066	M01515	salicylate	Known	Xenobiotics	2374	rs8178289	A	C	-0.1064	0.8497	0.0233	5.095e-06	Iridocyclitis	365120	A	C	0.0277454	0.831891	0.0223936	0.21535	0.00904357	20.8349
1067	M01515	salicylate	Known	Xenobiotics	2374	rs9453415	A	G	0.374	0.011	0.083	6.605e-06	Iridocyclitis	365120	A	G	-0.0941173	0.0120478	0.0765888	0.219123	0.011136	20.2817
1068	M01558	4-acetamidobutanoate	Known	Amino acid	6930	rs10004130	A	G	0.009	0.581	0.002	6.795e-06	Iridocyclitis	365120	A	G	0.0164886	0.597109	0.0172034	0.337835	0.00410314	20.2418
1069	M01558	4-acetamidobutanoate	Known	Amino acid	6930	rs10122824	T	G	0.0087	0.3503	0.0019	2.787e-06	Iridocyclitis	365120	T	G	0.00143736	0.354195	0.0175789	0.934833	0.00320398	20.9603
1070	M01558	4-acetamidobutanoate	Known	Amino acid	6930	rs10416031	A	G	0.0085	0.3202	0.0018	3.84e-06	Iridocyclitis	365120	A	G	0.00421265	0.273456	0.0188996	0.823616	0.00340693	22.2925
1071	M01558	4-acetamidobutanoate	Known	Amino acid	6930	rs10496826	A	G	-0.008	0.2948	0.0018	7.767e-06	Iridocyclitis	365120	A	G	0.0018386	0.363156	0.0175137	0.916391	0.00301908	19.747
1072	M01558	4-acetamidobutanoate	Known	Amino acid	6930	rs11023380	A	G	0.0088	0.4591	0.0018	5.374e-07	Iridocyclitis	365120	A	G	0.00690872	0.595269	0.0171773	0.687537	0.00365077	23.8939
1073	M01558	4-acetamidobutanoate	Known	Amino acid	6930	rs1113643	T	C	0.0094	0.2769	0.0018	2.236e-07	Iridocyclitis	365120	T	C	-0.0283662	0.264568	0.0190794	0.137081	0.00416343	27.2632
1074	M01558	4-acetamidobutanoate	Known	Amino acid	6930	rs11170032	T	C	-0.008	0.64	0.0018	7.178e-06	Iridocyclitis	365120	T	C	-0.0143805	0.696004	0.0183038	0.432068	0.00301908	19.747
1075	M01558	4-acetamidobutanoate	Known	Amino acid	6930	rs11650615	C	G	0.0081	0.6907	0.0018	5.987e-06	Iridocyclitis	365120	C	G	-0.0354685	0.658126	0.0177023	0.0451118	0.00309479	20.2438
1076	M01558	4-acetamidobutanoate	Known	Amino acid	6930	rs1280717	A	G	0.0094	0.2512	0.0018	2.006e-07	Iridocyclitis	365120	A	G	-0.0117337	0.281609	0.0185865	0.527842	0.00416343	27.2632
1077	M01558	4-acetamidobutanoate	Known	Amino acid	6930	rs13164411	T	C	0.0082	0.7246	0.0018	5.334e-06	Iridocyclitis	365120	T	C	0.00446188	0.770132	0.0199645	0.823153	0.00317143	20.7467
1078	M01558	4-acetamidobutanoate	Known	Amino acid	6930	rs1493031	T	C	0.0208	0.0434	0.0044	1.96e-06	Iridocyclitis	365120	T	C	-0.0294258	0.0608242	0.0350762	0.40152	0.0034142	22.3403
1079	M01558	4-acetamidobutanoate	Known	Amino acid	6930	rs1538330	T	G	-0.0306	0.0213	0.0064	1.728e-06	Iridocyclitis	365120	T	G	-0.011644	0.016809	0.0652646	0.8584	0.00349234	22.8533
1080	M01558	4-acetamidobutanoate	Known	Amino acid	6930	rs1556880	T	C	0.0081	0.2976	0.0018	6.043e-06	Iridocyclitis	365120	T	C	-0.0194437	0.299199	0.0183336	0.288895	0.00309479	20.2438
1081	M01558	4-acetamidobutanoate	Known	Amino acid	6930	rs1604290	A	C	-0.0079	0.3851	0.0018	8.13e-06	Iridocyclitis	365120	A	C	0.026565	0.451011	0.0169051	0.116086	0.00294429	19.2564
1082	M01558	4-acetamidobutanoate	Known	Amino acid	6930	rs164742	A	G	-0.0079	0.4697	0.0018	7.375e-06	Iridocyclitis	365120	A	G	-0.0427259	0.416627	0.0170886	0.0124105	0.00294429	19.2564
1083	M01558	4-acetamidobutanoate	Known	Amino acid	6930	rs1812125	T	G	-0.0085	0.7578	0.0018	3.484e-06	Iridocyclitis	365120	T	G	0.00551871	0.847714	0.0234864	0.814229	0.00340693	22.2925
1084	M01558	4-acetamidobutanoate	Known	Amino acid	6930	rs2055056	T	C	-0.0244	0.968	0.0055	8.566e-06	Iridocyclitis	365120	T	C	-0.110501	0.981397	0.0621651	0.0754797	0.00300814	19.6753
1085	M01558	4-acetamidobutanoate	Known	Amino acid	6930	rs2144834	A	G	0.008	0.2535	0.0018	7.973e-06	Iridocyclitis	365120	A	G	0.00615868	0.259708	0.0191652	0.747947	0.00301908	19.747
1086	M01558	4-acetamidobutanoate	Known	Amino acid	6930	rs2252585	T	C	-0.0081	0.7349	0.0018	5.967e-06	Iridocyclitis	365120	T	C	-0.0190941	0.752114	0.0195422	0.328535	0.00309479	20.2438
1087	M01558	4-acetamidobutanoate	Known	Amino acid	6930	rs2290156	C	G	0.0088	0.2806	0.0018	1.05e-06	Iridocyclitis	365120	C	G	0.012576	0.321127	0.0179639	0.483884	0.00365077	23.8939
1088	M01558	4-acetamidobutanoate	Known	Amino acid	6930	rs2604548	T	C	-0.0086	0.6463	0.0018	1.285e-06	Iridocyclitis	365120	T	C	0.00721796	0.729759	0.0189319	0.703011	0.00348728	22.8202
1089	M01558	4-acetamidobutanoate	Known	Amino acid	6930	rs304171	T	C	-0.0168	0.0624	0.0036	2.168e-06	Iridocyclitis	365120	T	C	-0.00750085	0.09734	0.028341	0.791269	0.0033275	21.7711
1090	M01558	4-acetamidobutanoate	Known	Amino acid	6930	rs3813810	A	C	0.0117	0.1334	0.0026	5.725e-06	Iridocyclitis	365120	A	C	0.0322109	0.125077	0.0254608	0.205831	0.00309479	20.2438
1091	M01558	4-acetamidobutanoate	Known	Amino acid	6930	rs4443239	T	G	0.02	0.7446	0.0042	2.265e-06	Iridocyclitis	365120	T	G	-0.0066456	0.834954	0.0226978	0.769685	0.0139057	22.6475
1092	M01558	4-acetamidobutanoate	Known	Amino acid	6930	rs4687937	T	C	-0.0079	0.3741	0.0018	9.469e-06	Iridocyclitis	365120	T	C	-0.0161073	0.431145	0.0169524	0.342035	0.00294429	19.2564
1093	M01558	4-acetamidobutanoate	Known	Amino acid	6930	rs4692012	A	G	-0.0082	0.5389	0.0018	3.347e-06	Iridocyclitis	365120	A	G	0.0248158	0.565809	0.0170032	0.144435	0.00317143	20.7467
1094	M01558	4-acetamidobutanoate	Known	Amino acid	6930	rs4923082	T	C	0.0081	0.2518	0.0018	6.953e-06	Iridocyclitis	365120	T	C	0.021718	0.215396	0.0204558	0.28837	0.00309479	20.2438
1095	M01558	4-acetamidobutanoate	Known	Amino acid	6930	rs604388	T	C	0.0086	0.6845	0.0018	1.562e-06	Iridocyclitis	365120	T	C	0.0143367	0.665727	0.0178006	0.420584	0.00348728	22.8202
1096	M01558	4-acetamidobutanoate	Known	Amino acid	6930	rs6500864	A	G	-0.0083	0.2762	0.0018	4.339e-06	Iridocyclitis	365120	A	G	-0.0112629	0.310549	0.01816	0.535125	0.00324901	21.2558
1097	M01558	4-acetamidobutanoate	Known	Amino acid	6930	rs721399	T	C	-0.0289	0.7176	0.0018	3.948e-58	Iridocyclitis	365120	T	C	-0.00263853	0.682139	0.0179988	0.883451	0.0380164	257.702
1098	M01558	4-acetamidobutanoate	Known	Amino acid	6930	rs7228099	T	C	-0.0097	0.4364	0.0018	3.609e-08	Iridocyclitis	365120	T	C	0.00716282	0.383964	0.0172564	0.678082	0.00443223	29.0312
1099	M01558	4-acetamidobutanoate	Known	Amino acid	6930	rs7943587	A	C	-0.0115	0.1515	0.0026	6.326e-06	Iridocyclitis	365120	A	C	-0.00570618	0.188363	0.0214612	0.790329	0.00299021	19.5576
1100	M01558	4-acetamidobutanoate	Known	Amino acid	6930	rs890984	A	G	-0.012	0.1092	0.0027	6.908e-06	Iridocyclitis	365120	A	G	0.0243229	0.082901	0.0305183	0.425454	0.00301908	19.747
1101	M01558	4-acetamidobutanoate	Known	Amino acid	6930	rs9354329	T	C	-0.0081	0.6322	0.0018	5.104e-06	Iridocyclitis	365120	T	C	0.00738622	0.636837	0.0174174	0.671515	0.00309479	20.2438
1102	M01558	4-acetamidobutanoate	Known	Amino acid	6930	rs9940567	T	C	0.0095	0.7319	0.0018	1.574e-07	Iridocyclitis	365120	T	C	0.00321976	0.806553	0.0212676	0.879666	0.00425211	27.8464
1103	M01561	alpha-tocopherol	Known	Cofactors and vitamins	7725	rs10163969	T	G	-0.0352	0.0412	0.008	9.385e-06	Iridocyclitis	365120	T	G	0.00986263	0.119029	0.0258871	0.703213	0.00265374	19.3547
1104	M01561	alpha-tocopherol	Known	Cofactors and vitamins	7725	rs10245705	T	C	-0.0663	0.0181	0.0127	1.946e-07	Iridocyclitis	365120	T	C	-0.0617225	0.0149324	0.0702448	0.379576	0.00373167	27.2458
1105	M01561	alpha-tocopherol	Known	Cofactors and vitamins	7725	rs10935814	A	G	-0.037	0.1006	0.0083	9.443e-06	Iridocyclitis	365120	A	G	0.0451606	0.111213	0.0267341	0.0911717	0.0111713	19.8497
1106	M01561	alpha-tocopherol	Known	Cofactors and vitamins	7725	rs11145330	A	C	0.0324	0.8908	0.0068	1.945e-06	Iridocyclitis	365120	A	C	-0.0198733	0.848856	0.0234041	0.395806	0.012742	22.6766
1107	M01561	alpha-tocopherol	Known	Cofactors and vitamins	7725	rs11992435	A	G	0.0327	0.9488	0.0072	6.383e-06	Iridocyclitis	365120	A	G	0.0415077	0.955006	0.0406562	0.307282	0.00282689	20.6211
1108	M01561	alpha-tocopherol	Known	Cofactors and vitamins	7725	rs1404410	C	G	-0.0236	0.7853	0.0052	4.568e-06	Iridocyclitis	365120	C	G	-0.00604496	0.803508	0.0211117	0.774624	0.0115743	20.5742
1109	M01561	alpha-tocopherol	Known	Cofactors and vitamins	7725	rs1532701	A	G	0.0137	0.5456	0.003	5.074e-06	Iridocyclitis	365120	A	G	-0.00700679	0.549291	0.0169034	0.678494	0.002858	20.8487
1110	M01561	alpha-tocopherol	Known	Cofactors and vitamins	7725	rs2074731	A	C	-0.0184	0.1654	0.0039	2.307e-06	Iridocyclitis	365120	A	C	-0.00590064	0.182482	0.02168	0.785492	0.00304991	22.2529
1111	M01561	alpha-tocopherol	Known	Cofactors and vitamins	7725	rs261342	C	G	-0.0169	0.794	0.0037	5.405e-06	Iridocyclitis	365120	C	G	-0.0251583	0.778354	0.0202418	0.213909	0.00285913	20.8569
1112	M01561	alpha-tocopherol	Known	Cofactors and vitamins	7725	rs7238006	T	C	0.0281	0.9262	0.0057	6.772e-07	Iridocyclitis	365120	T	C	0.0621918	0.861723	0.0243472	0.010638	0.00332906	24.2965
1113	M01561	alpha-tocopherol	Known	Cofactors and vitamins	7725	rs7930821	T	C	0.0666	0.0202	0.0149	7.53e-06	Iridocyclitis	365120	T	C	-0.13011	0.0105077	0.0825884	0.115162	0.0112307	19.9564
1114	M01564	citrate	Known	Energy	7813	rs10043015	T	C	0.0082	0.7113	0.0018	5.582e-06	Iridocyclitis	365120	T	C	-0.00511557	0.713175	0.018692	0.784334	0.00281026	20.7475
1115	M01564	citrate	Known	Energy	7813	rs10514735	A	G	0.0346	0.985	0.0077	6.505e-06	Iridocyclitis	365120	A	G	-0.0191814	0.980197	0.0600842	0.749542	0.00273444	20.1861
1116	M01564	citrate	Known	Energy	7813	rs10787308	A	G	-0.009	0.2701	0.0018	6.039e-07	Iridocyclitis	365120	A	G	-0.00198222	0.232501	0.0199069	0.920682	0.00338341	24.9932
1117	M01564	citrate	Known	Energy	7813	rs10992722	A	C	0.0326	0.0163	0.0069	2.441e-06	Iridocyclitis	365120	A	C	-0.0537733	0.0301895	0.0491306	0.273737	0.0030221	22.3161
1118	M01564	citrate	Known	Energy	7813	rs11120725	A	G	-0.0181	0.4596	0.0039	4.609e-06	Iridocyclitis	365120	A	G	0.0228962	0.490792	0.0168461	0.174101	0.0120834	21.5147
1119	M01564	citrate	Known	Energy	7813	rs1125471	A	C	-0.0085	0.2928	0.0018	4.474e-06	Iridocyclitis	365120	A	C	0.00954368	0.357434	0.0175181	0.585898	0.00301902	22.2933
1120	M01564	citrate	Known	Energy	7813	rs12121428	T	C	-0.0197	0.0535	0.0044	6.094e-06	Iridocyclitis	365120	T	C	0.0346845	0.0581738	0.0361719	0.337621	0.00271477	20.0405
1121	M01564	citrate	Known	Energy	7813	rs12625828	T	G	0.0086	0.3366	0.0018	2.055e-06	Iridocyclitis	365120	T	G	0.00243234	0.389358	0.0172441	0.887828	0.00309025	22.821
1122	M01564	citrate	Known	Energy	7813	rs12803308	A	T	-0.0081	0.6752	0.0018	5.967e-06	Iridocyclitis	365120	A	T	0.0249591	0.646512	0.0175795	0.155671	0.00274232	20.2445
1123	M01564	citrate	Known	Energy	7813	rs13130021	T	C	-0.0089	0.4312	0.0018	1.411e-06	Iridocyclitis	365120	T	C	-0.0176568	0.386897	0.017227	0.305387	0.00330889	24.4409
1124	M01564	citrate	Known	Energy	7813	rs1380634	A	G	-0.0083	0.7425	0.0018	5.174e-06	Iridocyclitis	365120	A	G	-0.00684423	0.841231	0.0230335	0.766357	0.00287902	21.2566
1125	M01564	citrate	Known	Energy	7813	rs13966	T	C	0.0082	0.467	0.0019	9.994e-06	Iridocyclitis	365120	T	C	0.0030426	0.417631	0.0171684	0.859335	0.00252296	18.621
1126	M01564	citrate	Known	Energy	7813	rs1404373	T	C	-0.0084	0.6525	0.0018	2.917e-06	Iridocyclitis	365120	T	C	0.0317067	0.695486	0.0182159	0.0817523	0.00294861	21.7719
1127	M01564	citrate	Known	Energy	7813	rs1509123	T	C	-0.0248	0.0476	0.0043	5.203e-09	Iridocyclitis	365120	T	C	0.0382358	0.0293348	0.0497244	0.44192	0.00449672	33.2544
1128	M01564	citrate	Known	Energy	7813	rs1530219	A	G	-0.0078	0.4797	0.0018	9.942e-06	Iridocyclitis	365120	A	G	0.00680609	0.533702	0.0168093	0.685551	0.00254346	18.7727
1129	M01564	citrate	Known	Energy	7813	rs170149	A	G	0.0256	0.074	0.0035	1.421e-13	Iridocyclitis	365120	A	G	0.0190048	0.0388503	0.0435554	0.662593	0.00721251	53.4842
1130	M01564	citrate	Known	Energy	7813	rs17034684	T	G	0.0081	0.2881	0.0018	7.899e-06	Iridocyclitis	365120	T	G	0.0153127	0.381383	0.0173493	0.377445	0.00274232	20.2445
1131	M01564	citrate	Known	Energy	7813	rs2143327	T	C	0.0392	0.0129	0.0085	4.276e-06	Iridocyclitis	365120	T	C	0.00734638	0.00786308	0.0952601	0.938529	0.00287984	21.2626
1132	M01564	citrate	Known	Energy	7813	rs2236299	A	G	0.0087	0.3065	0.0018	1.694e-06	Iridocyclitis	365120	A	G	0.00618344	0.185377	0.0217025	0.775708	0.00316231	23.3548
1133	M01564	citrate	Known	Energy	7813	rs2239337	C	G	0.023	0.0356	0.0051	7.514e-06	Iridocyclitis	365120	C	G	-0.0651377	0.051752	0.0378055	0.0848946	0.00275425	20.3328
1134	M01564	citrate	Known	Energy	7813	rs2370136	T	C	-0.0086	0.4875	0.0018	1.249e-06	Iridocyclitis	365120	T	C	0.0260262	0.605301	0.0172985	0.132445	0.00309025	22.821
1135	M01564	citrate	Known	Energy	7813	rs2534835	T	G	-0.0083	0.2407	0.0018	6.23e-06	Iridocyclitis	365120	T	G	-0.0146479	0.204236	0.0207739	0.480742	0.00287902	21.2566
1136	M01564	citrate	Known	Energy	7813	rs3193970	T	C	0.0081	0.5801	0.0018	6.065e-06	Iridocyclitis	365120	T	C	0.0175078	0.596394	0.0171148	0.306326	0.00274232	20.2445
1137	M01564	citrate	Known	Energy	7813	rs4235093	A	G	-0.0083	0.2874	0.0018	5.04e-06	Iridocyclitis	365120	A	G	0.0260635	0.281508	0.0186883	0.163123	0.00287902	21.2566
1138	M01564	citrate	Known	Energy	7813	rs4589188	A	G	0.0122	0.2827	0.0026	3.343e-06	Iridocyclitis	365120	A	G	0.0141532	0.227791	0.0201399	0.482215	0.002981	22.0118
1139	M01564	citrate	Known	Energy	7813	rs4779800	A	G	-0.0122	0.8831	0.0027	6.056e-06	Iridocyclitis	365120	A	G	0.0147787	0.865996	0.0245941	0.547902	0.00276488	20.4115
1140	M01564	citrate	Known	Energy	7813	rs4999864	C	G	0.0179	0.9329	0.0035	4.77e-07	Iridocyclitis	365120	C	G	-0.0187565	0.946888	0.0374701	0.616673	0.00353929	26.1488
1141	M01564	citrate	Known	Energy	7813	rs588973	A	G	0.009	0.646	0.002	6.795e-06	Iridocyclitis	365120	A	G	-0.0120594	0.658438	0.0177147	0.496025	0.00360112	20.2428
1142	M01564	citrate	Known	Energy	7813	rs6077792	T	G	-0.0085	0.3	0.0018	2.821e-06	Iridocyclitis	365120	T	G	-0.0127773	0.293373	0.0184358	0.488268	0.00301902	22.2933
1143	M01564	citrate	Known	Energy	7813	rs6507399	A	G	-0.0101	0.6713	0.0018	1.703e-08	Iridocyclitis	365120	A	G	-0.00230739	0.649007	0.0175672	0.895501	0.00425727	31.476
1144	M01564	citrate	Known	Energy	7813	rs6678076	A	G	-0.0252	0.0339	0.0052	1.084e-06	Iridocyclitis	365120	A	G	-0.0129018	0.0719381	0.0324771	0.691177	0.00317905	23.4788
1145	M01564	citrate	Known	Energy	7813	rs7105815	A	G	0.0091	0.2968	0.0018	4.934e-07	Iridocyclitis	365120	A	G	-0.0177255	0.293643	0.0184694	0.337193	0.00345875	25.5517
1146	M01564	citrate	Known	Energy	7813	rs7584253	A	C	0.0083	0.7047	0.0018	5.043e-06	Iridocyclitis	365120	A	C	0.0233929	0.71589	0.0186352	0.209367	0.00287902	21.2566
1147	M01564	citrate	Known	Energy	7813	rs7710027	T	C	0.0081	0.2886	0.0018	9.155e-06	Iridocyclitis	365120	T	C	-0.00945116	0.317422	0.0181265	0.602088	0.00274232	20.2445
1148	M01564	citrate	Known	Energy	7813	rs7851531	A	G	-0.009	0.6594	0.0018	6.467e-07	Iridocyclitis	365120	A	G	-0.00754854	0.661852	0.0177588	0.670794	0.00338341	24.9932
1149	M01564	citrate	Known	Energy	7813	rs7919076	T	C	-0.0081	0.3416	0.0018	7.791e-06	Iridocyclitis	365120	T	C	-0.018568	0.250438	0.0194611	0.34003	0.00274232	20.2445
1150	M01564	citrate	Known	Energy	7813	rs8017368	A	C	-0.0083	0.6452	0.0018	3.853e-06	Iridocyclitis	365120	A	C	-0.0152974	0.693838	0.0182013	0.400652	0.00287902	21.2566
1151	M01564	citrate	Known	Energy	7813	rs807670	A	C	0.011	0.421	0.0018	6.841e-10	Iridocyclitis	365120	A	C	-0.00361857	0.408868	0.0170413	0.831841	0.0050458	37.3355
1152	M01564	citrate	Known	Energy	7813	rs835154	A	G	-0.0114	0.5753	0.0018	1.147e-10	Iridocyclitis	365120	A	G	-0.00666073	0.581892	0.017063	0.696269	0.00541741	40.1002
1153	M01564	citrate	Known	Energy	7813	rs868395	T	G	0.0101	0.6653	0.0018	2.031e-08	Iridocyclitis	365120	T	G	-0.00908442	0.601745	0.0171278	0.59584	0.00425727	31.476
1154	M01564	citrate	Known	Energy	7813	rs889128	T	G	0.0082	0.6665	0.0018	6.754e-06	Iridocyclitis	365120	T	G	0.0178985	0.601827	0.0171429	0.296451	0.00281026	20.7475
1155	M01564	citrate	Known	Energy	7813	rs910616	T	C	-0.0093	0.4991	0.0018	1.972e-07	Iridocyclitis	365120	T	C	0.00825637	0.470138	0.0167883	0.622865	0.0036119	26.6872
1156	M01564	citrate	Known	Energy	7813	rs9327706	A	C	0.0081	0.5937	0.0018	5.612e-06	Iridocyclitis	365120	A	C	-0.00348526	0.564653	0.016923	0.836831	0.00274232	20.2445
1157	M01564	citrate	Known	Energy	7813	rs9372398	T	C	0.0081	0.5453	0.0018	6.735e-06	Iridocyclitis	365120	T	C	-0.00901909	0.426416	0.0169614	0.594904	0.00274232	20.2445
1158	M01564	citrate	Known	Energy	7813	rs9389071	A	G	-0.012	0.1579	0.0026	5.638e-06	Iridocyclitis	365120	A	G	0.0037537	0.128725	0.025168	0.881439	0.00288435	21.296
1159	M01564	citrate	Known	Energy	7813	rs940697	A	G	0.0082	0.2701	0.0018	5.706e-06	Iridocyclitis	365120	A	G	-0.0518142	0.234372	0.0199847	0.0095227	0.00281026	20.7475
1160	M01572	glycerate	Known	Carbohydrate	7778	rs11061416	A	G	-0.0125	0.6428	0.0024	1.763e-07	Iridocyclitis	365120	A	G	-0.0244536	0.708939	0.0185207	0.186721	0.00368563	27.1193
1161	M01572	glycerate	Known	Carbohydrate	7778	rs11618222	T	C	-0.0182	0.1008	0.004	5.999e-06	Iridocyclitis	365120	T	C	0.0381131	0.255263	0.0192368	0.047562	0.00281525	20.6969
1162	M01572	glycerate	Known	Carbohydrate	7778	rs11724197	A	G	0.0159	0.8734	0.0034	2.294e-06	Iridocyclitis	365120	A	G	0.00297803	0.886586	0.0264527	0.910364	0.00297346	21.8634
1163	M01572	glycerate	Known	Carbohydrate	7778	rs12507784	A	G	-0.012	0.2395	0.0025	1.782e-06	Iridocyclitis	365120	A	G	-0.00364453	0.224223	0.0201322	0.856344	0.00313212	23.0337
1164	M01572	glycerate	Known	Carbohydrate	7778	rs12866131	A	C	0.011	0.2805	0.0024	5.615e-06	Iridocyclitis	365120	A	C	-0.0057294	0.238032	0.0197141	0.771338	0.00285653	21.0012
1165	M01572	glycerate	Known	Carbohydrate	7778	rs13102848	C	G	-0.0152	0.8686	0.0033	3.132e-06	Iridocyclitis	365120	C	G	-0.0245003	0.839646	0.0228575	0.283778	0.00288485	21.21
1166	M01572	glycerate	Known	Carbohydrate	7778	rs17011367	T	C	0.0115	0.7325	0.0026	7.378e-06	Iridocyclitis	365120	T	C	-0.0161401	0.740229	0.0191395	0.39907	0.00266079	19.5583
1167	M01572	glycerate	Known	Carbohydrate	7778	rs17086746	T	C	-0.046	0.02	0.01	4.225e-06	Iridocyclitis	365120	T	C	-0.0337663	0.0301543	0.0490286	0.491007	0.00377442	21.1524
1168	M01572	glycerate	Known	Carbohydrate	7778	rs17131975	A	G	-0.0216	0.0607	0.0048	8.184e-06	Iridocyclitis	365120	A	G	0.0680472	0.0300687	0.0491402	0.166127	0.00275388	20.2445
1169	M01572	glycerate	Known	Carbohydrate	7778	rs2643891	A	G	-0.018	0.165	0.004	6.795e-06	Iridocyclitis	365120	A	G	0.00284792	0.254788	0.0192388	0.882319	0.00361268	20.2427
1170	M01572	glycerate	Known	Carbohydrate	7778	rs2907828	C	G	-0.0188	0.1375	0.004	2.736e-06	Iridocyclitis	365120	C	G	-0.0147053	0.157031	0.0231771	0.52577	0.00300336	22.084
1171	M01572	glycerate	Known	Carbohydrate	7778	rs338526	T	C	-0.0111	0.7181	0.0024	5.606e-06	Iridocyclitis	365120	T	C	-0.0159943	0.675615	0.0179527	0.372974	0.00290855	21.3848
1172	M01572	glycerate	Known	Carbohydrate	7778	rs4836200	A	G	-0.0109	0.6785	0.0024	5.909e-06	Iridocyclitis	365120	A	G	-0.00815568	0.5856	0.0170184	0.631777	0.00280497	20.6211
1173	M01572	glycerate	Known	Carbohydrate	7778	rs6743210	T	C	0.0123	0.6199	0.0026	2.209e-06	Iridocyclitis	365120	T	C	0.0138069	0.678033	0.018559	0.45691	0.00304269	22.3741
1174	M01572	glycerate	Known	Carbohydrate	7778	rs6896132	C	G	0.0121	0.219	0.0025	1.801e-06	Iridocyclitis	365120	C	G	0.000494613	0.352978	0.0175785	0.977553	0.00318437	23.4192
1175	M01572	glycerate	Known	Carbohydrate	7778	rs7861435	C	G	-0.0115	0.7685	0.0025	4.012e-06	Iridocyclitis	365120	C	G	-0.0116685	0.728292	0.0188313	0.535502	0.00287728	21.1542
1176	M01572	glycerate	Known	Carbohydrate	7778	rs884870	C	G	-0.0202	0.0689	0.0045	7.402e-06	Iridocyclitis	365120	C	G	-0.0504767	0.0475329	0.0394332	0.200526	0.00274034	20.1446
1177	M01573	guanosine	Known	Nucleotide	2343	rs11141909	A	C	0.0808	0.0405	0.0182	9.02e-06	Iridocyclitis	365120	A	C	0.0294277	0.0802034	0.0311217	0.344369	0.00844203	19.6927
1178	M01573	guanosine	Known	Nucleotide	2343	rs12052900	A	G	-0.1115	0.9783	0.0242	4.27e-06	Iridocyclitis	365120	A	G	-0.0294881	0.976123	0.054899	0.591176	0.00908665	21.2101
1179	M01573	guanosine	Known	Nucleotide	2343	rs1577941	A	G	0.0531	0.1187	0.0114	3.485e-06	Iridocyclitis	365120	A	G	0.0191414	0.162742	0.0227915	0.400994	0.0092849	21.6772
1180	M01573	guanosine	Known	Nucleotide	2343	rs16887484	A	G	-0.0991	0.9585	0.0201	8.815e-07	Iridocyclitis	365120	A	G	-0.057084	0.908146	0.0292357	0.0508733	0.0145532	24.2788
1181	M01573	guanosine	Known	Nucleotide	2343	rs16933423	A	G	0.0891	0.9651	0.02	8.312e-06	Iridocyclitis	365120	A	G	0.00677523	0.979788	0.0598024	0.909798	0.00850035	19.8299
1182	M01573	guanosine	Known	Nucleotide	2343	rs17224277	A	G	0.0633	0.0789	0.0134	2.291e-06	Iridocyclitis	365120	A	G	-0.03142	0.0598778	0.0356992	0.378787	0.0095473	22.2958
1183	M01573	guanosine	Known	Nucleotide	2343	rs2257243	A	G	0.0354	0.6612	0.0075	2.185e-06	Iridocyclitis	365120	A	G	-0.018301	0.655378	0.0177343	0.302095	0.00953177	22.2592
1184	M01573	guanosine	Known	Nucleotide	2343	rs2846365	A	G	0.0336	0.4476	0.0071	1.976e-06	Iridocyclitis	365120	A	G	-0.00535835	0.505279	0.0167584	0.749164	0.00958141	22.3762
1185	M01573	guanosine	Known	Nucleotide	2343	rs4661299	T	G	0.0319	0.4551	0.0071	7.63e-06	Iridocyclitis	365120	T	G	-0.00308765	0.469779	0.0168374	0.854499	0.00864456	20.1692
1186	M01573	guanosine	Known	Nucleotide	2343	rs4948051	T	C	0.0528	0.1328	0.0115	4.836e-06	Iridocyclitis	365120	T	C	-0.0158377	0.202456	0.0208973	0.448521	0.0126449	21.0545
1187	M01573	guanosine	Known	Nucleotide	2343	rs7137298	C	G	-0.0457	0.176	0.0103	8.822e-06	Iridocyclitis	365120	C	G	0.0192069	0.241891	0.0196874	0.329267	0.0118186	19.6621
1188	M01573	guanosine	Known	Nucleotide	2343	rs7438272	T	C	0.0589	0.1691	0.0123	1.802e-06	Iridocyclitis	365120	T	C	0.0118988	0.211496	0.0208505	0.568223	0.00980819	22.9111
1189	M01573	guanosine	Known	Nucleotide	2343	rs9353315	A	G	-0.0476	0.8731	0.0105	5.856e-06	Iridocyclitis	365120	A	G	0.0507757	0.887477	0.026482	0.0551912	0.00879926	20.5334
1190	M01585	N-acetylalanine	Known	Amino acid	7720	rs10090064	T	C	0.0077	0.8026	0.0017	5.931e-06	Iridocyclitis	365120	T	C	-0.00442784	0.770698	0.0199898	0.824699	0.00281362	20.5099
1191	M01585	N-acetylalanine	Known	Amino acid	7720	rs10125203	C	G	0.009	0.8698	0.0018	4.109e-07	Iridocyclitis	365120	C	G	0.0202324	0.849334	0.0235458	0.390186	0.00342654	24.9931
1192	M01585	N-acetylalanine	Known	Amino acid	7720	rs10757735	A	C	-0.008	0.132	0.0018	7.911e-06	Iridocyclitis	365120	A	C	-0.0157183	0.121608	0.0257262	0.541209	0.00270933	19.7477
1193	M01585	N-acetylalanine	Known	Amino acid	7720	rs10850426	T	G	0.0081	0.1199	0.0018	6.845e-06	Iridocyclitis	365120	T	G	0.00637618	0.0701862	0.0334267	0.848721	0.0027773	20.2444
1194	M01585	N-acetylalanine	Known	Amino acid	7720	rs10988352	T	G	0.0084	0.1244	0.0018	3.086e-06	Iridocyclitis	365120	T	G	-0.00210724	0.147436	0.0237931	0.929427	0.00298621	21.7718
1195	M01585	N-acetylalanine	Known	Amino acid	7720	rs11045425	A	G	0.0086	0.1266	0.0018	1.832e-06	Iridocyclitis	365120	A	G	0.0353556	0.119666	0.0259583	0.173192	0.00312965	22.8209
1196	M01585	N-acetylalanine	Known	Amino acid	7720	rs11144136	T	G	0.0097	0.1375	0.0018	4.862e-08	Iridocyclitis	365120	T	G	0.00852754	0.111575	0.0265867	0.748404	0.00397808	29.0321
1197	M01585	N-acetylalanine	Known	Amino acid	7720	rs11606364	T	C	0.0084	0.1149	0.0019	9.266e-06	Iridocyclitis	365120	T	C	-0.0482861	0.0559129	0.0368129	0.189634	0.00268097	19.5403
1198	M01585	N-acetylalanine	Known	Amino acid	7720	rs1554074	A	G	0.0086	0.1925	0.0017	6.392e-07	Iridocyclitis	365120	A	G	0.0107885	0.166543	0.0225565	0.632447	0.00350735	25.5847
1199	M01585	N-acetylalanine	Known	Amino acid	7720	rs2019107	T	C	-0.0078	0.6257	0.0017	6.655e-06	Iridocyclitis	365120	T	C	0.0168552	0.594659	0.0171776	0.326477	0.00288697	21.0461
1200	M01585	N-acetylalanine	Known	Amino acid	7720	rs2486925	T	G	-0.0082	0.1462	0.0018	3.467e-06	Iridocyclitis	365120	T	G	0.0295345	0.118682	0.0259358	0.254805	0.0028461	20.7474
1201	M01585	N-acetylalanine	Known	Amino acid	7720	rs2596194	A	T	-0.0083	0.1255	0.0018	2.586e-06	Iridocyclitis	365120	A	T	0.00645842	0.091746	0.029468	0.82652	0.00291574	21.2565
1202	M01585	N-acetylalanine	Known	Amino acid	7720	rs266742	T	G	0.0082	0.7307	0.0016	5.676e-07	Iridocyclitis	365120	T	G	-0.00600197	0.71401	0.0187224	0.748531	0.00359938	26.2584
1203	M01585	N-acetylalanine	Known	Amino acid	7720	rs2993308	A	G	0.0075	0.338	0.0017	6.833e-06	Iridocyclitis	365120	A	G	0.0213767	0.29255	0.0185301	0.248655	0.00266974	19.4583
1204	M01585	N-acetylalanine	Known	Amino acid	7720	rs513209	A	C	-0.0082	0.8824	0.0018	6.602e-06	Iridocyclitis	365120	A	C	0.0227435	0.829758	0.02234	0.308648	0.0028461	20.7474
1205	M01585	N-acetylalanine	Known	Amino acid	7720	rs6019504	A	G	0.008	0.8586	0.0018	6.689e-06	Iridocyclitis	365120	A	G	-0.00132825	0.823108	0.0220611	0.95199	0.00270933	19.7477
1206	M01585	N-acetylalanine	Known	Amino acid	7720	rs6462723	A	G	-0.0085	0.121	0.0018	1.921e-06	Iridocyclitis	365120	A	G	0.0241979	0.102033	0.0277612	0.383403	0.00305752	22.2932
1207	M01585	N-acetylalanine	Known	Amino acid	7720	rs662760	A	C	0.0079	0.8723	0.0018	8.042e-06	Iridocyclitis	365120	A	C	0.019307	0.896513	0.0274962	0.482573	0.0026422	19.257
1208	M01585	N-acetylalanine	Known	Amino acid	7720	rs6690829	T	C	-0.008	0.24	0.0016	1.242e-06	Iridocyclitis	365120	T	C	-0.0133573	0.260912	0.0191147	0.484678	0.00342654	24.9931
1209	M01585	N-acetylalanine	Known	Amino acid	7720	rs7178551	T	C	0.0081	0.1545	0.0017	2.664e-06	Iridocyclitis	365120	T	C	0.0377415	0.119929	0.0259003	0.145065	0.00311261	22.6962
1210	M01585	N-acetylalanine	Known	Amino acid	7720	rs7250750	T	G	0.0081	0.8583	0.0018	7.029e-06	Iridocyclitis	365120	T	G	0.0336826	0.813338	0.021597	0.118856	0.0027773	20.2444
1211	M01585	N-acetylalanine	Known	Amino acid	7720	rs732426	A	G	0.0077	0.8218	0.0017	7.541e-06	Iridocyclitis	365120	A	G	-0.0132888	0.789145	0.0206729	0.520348	0.00281362	20.5099
1212	M01585	N-acetylalanine	Known	Amino acid	7720	rs9663814	A	G	0.0076	0.6175	0.0016	1.952e-06	Iridocyclitis	365120	A	G	0.00843911	0.640242	0.017491	0.629463	0.00309348	22.5563
1213	M01604	urate	Known	Nucleotide	7819	rs10490734	A	G	0.0077	0.8314	0.0017	7.935e-06	Iridocyclitis	365120	A	G	0.00354066	0.777966	0.0202278	0.861049	0.00277556	20.51
1214	M01604	urate	Known	Nucleotide	7819	rs10844317	T	G	-0.0086	0.1637	0.0018	1.122e-06	Iridocyclitis	365120	T	G	-0.0154485	0.109819	0.0268622	0.565223	0.00308733	22.821
1215	M01604	urate	Known	Nucleotide	7819	rs11130013	T	C	-0.0081	0.153	0.0018	5.094e-06	Iridocyclitis	365120	T	C	-0.0101768	0.094257	0.0286784	0.722697	0.00273973	20.2445
1216	M01604	urate	Known	Nucleotide	7819	rs11730320	T	C	0.0097	0.6665	0.0017	7.084e-09	Iridocyclitis	365120	T	C	0.0199205	0.622724	0.0174996	0.25498	0.00439749	32.5483
1217	M01604	urate	Known	Nucleotide	7819	rs11737601	A	G	0.0104	0.6847	0.0016	1.335e-10	Iridocyclitis	365120	A	G	0.00476542	0.653372	0.017655	0.787223	0.00569925	42.2385
1218	M01604	urate	Known	Nucleotide	7819	rs11741189	T	C	-0.0087	0.177	0.0017	3.781e-07	Iridocyclitis	365120	T	C	0.00928297	0.147189	0.0237413	0.695793	0.00354058	26.1832
1219	M01604	urate	Known	Nucleotide	7819	rs12579148	T	C	-0.0077	0.1887	0.0017	5.919e-06	Iridocyclitis	365120	T	C	0.00471332	0.164665	0.0226993	0.835509	0.00277556	20.51
1220	M01604	urate	Known	Nucleotide	7819	rs1286087	T	C	0.0077	0.8367	0.0017	8.083e-06	Iridocyclitis	365120	T	C	0.0405959	0.904534	0.0286273	0.156166	0.00277556	20.51
1221	M01604	urate	Known	Nucleotide	7819	rs13318012	T	C	-0.0078	0.8378	0.0017	8.359e-06	Iridocyclitis	365120	T	C	0.0095974	0.832307	0.0224801	0.669431	0.00284791	21.0462
1222	M01604	urate	Known	Nucleotide	7819	rs16953268	A	C	-0.0115	0.0689	0.0026	7.726e-06	Iridocyclitis	365120	A	C	0.0602264	0.0477593	0.0395418	0.127732	0.00264711	19.5583
1223	M01604	urate	Known	Nucleotide	7819	rs1825043	A	G	0.019	0.9571	0.0038	5.259e-07	Iridocyclitis	365120	A	G	-0.0261539	0.923414	0.0316222	0.408195	0.00338021	24.9932
1224	M01604	urate	Known	Nucleotide	7819	rs2231142	T	G	0.0119	0.1106	0.0024	8.428e-07	Iridocyclitis	365120	T	G	-0.00916886	0.0751007	0.0319667	0.774246	0.00332429	24.5784
1225	M01604	urate	Known	Nucleotide	7819	rs233340	A	G	-0.0125	0.0707	0.0026	2.535e-06	Iridocyclitis	365120	A	G	-0.036868	0.11909	0.0258928	0.154484	0.00312599	23.1076
1226	M01604	urate	Known	Nucleotide	7819	rs235320	A	G	-0.0079	0.8241	0.0017	3.677e-06	Iridocyclitis	365120	A	G	0.0116753	0.878643	0.0257743	0.650561	0.00292119	21.5893
1227	M01604	urate	Known	Nucleotide	7819	rs510032	T	C	0.009	0.169	0.002	6.795e-06	Iridocyclitis	365120	T	C	0.0165133	0.210419	0.0205976	0.422719	0.00360048	20.2428
1228	M01604	urate	Known	Nucleotide	7819	rs6731691	A	G	-0.008	0.1705	0.0018	5.301e-06	Iridocyclitis	365120	A	G	0.0196119	0.150955	0.0234287	0.402543	0.00267268	19.7477
1229	M01604	urate	Known	Nucleotide	7819	rs6927639	A	G	-0.0078	0.8458	0.0018	9.274e-06	Iridocyclitis	365120	A	G	0.000374737	0.740216	0.0191321	0.984373	0.00254105	18.7727
1230	M01604	urate	Known	Nucleotide	7819	rs7906282	T	G	0.008	0.3075	0.0016	1.105e-06	Iridocyclitis	365120	T	G	-0.0316986	0.234001	0.0198472	0.110236	0.00338021	24.9932
1231	M01604	urate	Known	Nucleotide	7819	rs872114	A	C	-0.0208	0.9736	0.0044	2.294e-06	Iridocyclitis	365120	A	C	0.0682685	0.991215	0.0914561	0.455388	0.0030226	22.341
1232	M01604	urate	Known	Nucleotide	7819	rs938554	C	G	-0.0348	0.2256	0.0017	5.85e-93	Iridocyclitis	365120	C	G	0.0228714	0.172427	0.0221842	0.302551	0.0537924	418.931
1233	M01604	urate	Known	Nucleotide	7819	rs9549021	T	C	-0.0135	0.6112	0.0029	2.944e-06	Iridocyclitis	365120	T	C	0.00768421	0.618939	0.0172964	0.65685	0.0121155	21.6461
1234	M01604	urate	Known	Nucleotide	7819	rs9557545	A	T	0.018	0.032	0.004	7.829e-06	Iridocyclitis	365120	A	T	0.0152767	0.133103	0.0246864	0.536029	0.00273973	20.2445
1235	M01605	ursodeoxycholate	Known	Lipid	5477	rs10174534	A	G	-0.028	0.5571	0.0063	7.572e-06	Iridocyclitis	365120	A	G	0.00764373	0.461877	0.0168506	0.650104	0.00381205	19.7454
1236	M01605	ursodeoxycholate	Known	Lipid	5477	rs11736497	T	C	0.1146	0.0214	0.0252	5.557e-06	Iridocyclitis	365120	T	C	-0.0485295	0.0526184	0.0376608	0.197538	0.00399037	20.6728
1237	M01605	ursodeoxycholate	Known	Lipid	5477	rs12587564	A	G	0.0456	0.1148	0.0097	2.63e-06	Iridocyclitis	365120	A	G	0.0240448	0.07208	0.0324128	0.458189	0.00426298	22.0911
1238	M01605	ursodeoxycholate	Known	Lipid	5477	rs17118371	T	C	0.0343	0.2298	0.0071	1.442e-06	Iridocyclitis	365120	T	C	-0.0299236	0.307195	0.01816	0.0993985	0.00450085	23.3294
1239	M01605	ursodeoxycholate	Known	Lipid	5477	rs2421668	A	G	0.034	0.644	0.0073	2.867e-06	Iridocyclitis	365120	A	G	0.0248801	0.669417	0.0178176	0.162601	0.00512987	21.6823
1240	M01605	ursodeoxycholate	Known	Lipid	5477	rs2720445	T	C	0.033	0.536	0.0073	5.56e-06	Iridocyclitis	365120	T	C	0.0159872	0.559437	0.0170691	0.348955	0.00483398	20.4256
1241	M01605	ursodeoxycholate	Known	Lipid	5477	rs312306	C	G	-0.0654	0.2278	0.0145	6.231e-06	Iridocyclitis	365120	C	G	-0.0244336	0.203883	0.0208434	0.241098	0.0208575	20.3006
1242	M01605	ursodeoxycholate	Known	Lipid	5477	rs3760877	T	C	0.0577	0.4762	0.013	9.553e-06	Iridocyclitis	365120	T	C	0.00125458	0.517565	0.0169341	0.940942	0.0202113	19.6587
1243	M01605	ursodeoxycholate	Known	Lipid	5477	rs6763802	T	G	-0.0576	0.0798	0.0116	6.503e-07	Iridocyclitis	365120	T	G	0.0473535	0.0566285	0.0363874	0.193132	0.00475381	24.6468
1244	M01605	ursodeoxycholate	Known	Lipid	5477	rs7463380	C	G	0.0763	0.8421	0.0169	6.402e-06	Iridocyclitis	365120	C	G	-0.0177683	0.843815	0.02311	0.441978	0.0208978	20.3407
1245	M01605	ursodeoxycholate	Known	Lipid	5477	rs9573265	T	C	0.2216	0.0158	0.0488	5.552e-06	Iridocyclitis	365120	T	C	-0.0547385	0.06299	0.0344897	0.11249	0.0211358	20.5773
1246	M01638	arginine	Known	Amino acid	7528	rs10922038	T	C	0.0102	0.4354	0.0023	7.569e-06	Iridocyclitis	365120	T	C	0.0136325	0.384293	0.0172893	0.430409	0.00276084	19.6618
1247	M01638	arginine	Known	Amino acid	7528	rs11114987	T	C	-0.0324	0.0439	0.0067	1.414e-06	Iridocyclitis	365120	T	C	-0.0195092	0.0198782	0.0613423	0.750457	0.00328103	23.3786
1248	M01638	arginine	Known	Amino acid	7528	rs1153903	A	G	-0.0106	0.3856	0.0023	4.187e-06	Iridocyclitis	365120	A	G	-0.0237168	0.389536	0.017275	0.169785	0.00298096	21.2341
1249	M01638	arginine	Known	Amino acid	7528	rs12714263	A	G	-0.0107	0.5733	0.0023	3.976e-06	Iridocyclitis	365120	A	G	0.0033644	0.679943	0.0180169	0.851867	0.0030373	21.6366
1250	M01638	arginine	Known	Amino acid	7528	rs12985777	T	C	-0.0141	0.2402	0.0032	8.861e-06	Iridocyclitis	365120	T	C	-0.0131551	0.262155	0.0190779	0.49048	0.00272552	19.4096
1251	M01638	arginine	Known	Amino acid	7528	rs17706531	A	G	0.0105	0.6331	0.0023	6.973e-06	Iridocyclitis	365120	A	G	-0.0088768	0.693677	0.0182007	0.62575	0.00292515	20.8353
1252	M01638	arginine	Known	Amino acid	7528	rs2180566	T	C	-0.0109	0.6433	0.0023	2.105e-06	Iridocyclitis	365120	T	C	0.0002923	0.592244	0.0171686	0.986416	0.00315154	22.453
1253	M01638	arginine	Known	Amino acid	7528	rs2246012	T	C	-0.0166	0.8388	0.0032	2.227e-07	Iridocyclitis	365120	T	C	-0.0171845	0.768981	0.0198368	0.386328	0.00377373	26.9026
1254	M01638	arginine	Known	Amino acid	7528	rs2916148	A	G	-0.0101	0.4534	0.0023	9.235e-06	Iridocyclitis	365120	A	G	-0.00582835	0.364932	0.0174768	0.738763	0.00270712	19.2781
1255	M01638	arginine	Known	Amino acid	7528	rs2933871	A	G	0.0178	0.6938	0.004	7.648e-06	Iridocyclitis	365120	A	G	0.00168897	0.794696	0.0209796	0.935835	0.0112847	19.7797
1256	M01638	arginine	Known	Amino acid	7528	rs3011362	A	G	-0.0349	0.0334	0.0074	2.37e-06	Iridocyclitis	365120	A	G	-0.022287	0.0511536	0.0380213	0.55776	0.0126577	22.2171
1257	M01638	arginine	Known	Amino acid	7528	rs511304	A	C	0.0191	0.4368	0.0039	1.014e-06	Iridocyclitis	365120	A	C	0.0246952	0.445566	0.0169717	0.145647	0.0136356	23.9572
1258	M01638	arginine	Known	Amino acid	7528	rs6479442	A	C	0.0101	0.4837	0.0023	9.586e-06	Iridocyclitis	365120	A	C	0.0144837	0.507417	0.0167894	0.38832	0.00270712	19.2781
1259	M01638	arginine	Known	Amino acid	7528	rs6920504	T	C	-0.0135	0.7729	0.003	7.527e-06	Iridocyclitis	365120	T	C	0.00398081	0.840519	0.0229592	0.862348	0.0028424	20.2443
1260	M01638	arginine	Known	Amino acid	7528	rs7036499	T	C	0.0217	0.8519	0.0049	8.857e-06	Iridocyclitis	365120	T	C	0.0122381	0.877931	0.0256258	0.632957	0.0111775	19.5896
1261	M01638	arginine	Known	Amino acid	7528	rs715	T	C	0.0144	0.7064	0.0028	2.902e-07	Iridocyclitis	365120	T	C	-0.0153151	0.688068	0.0181742	0.399408	0.0037093	26.4415
1262	M01638	arginine	Known	Amino acid	7528	rs720118	T	C	-0.0105	0.6152	0.0023	4.547e-06	Iridocyclitis	365120	T	C	-0.00157825	0.614704	0.0173377	0.927469	0.00292515	20.8353
1263	M01638	arginine	Known	Amino acid	7528	rs7535809	A	G	0.0138	0.8331	0.0031	7.276e-06	Iridocyclitis	365120	A	G	0.0374408	0.845405	0.0231929	0.106458	0.00278178	19.8113
1264	M01638	arginine	Known	Amino acid	7528	rs7717247	A	C	0.0162	0.8061	0.0035	3.347e-06	Iridocyclitis	365120	A	C	0.000925755	0.817914	0.021784	0.966102	0.00300665	21.4176
1265	M01638	arginine	Known	Amino acid	7528	rs837763	T	C	0.0114	0.5528	0.0025	6.027e-06	Iridocyclitis	365120	T	C	0.0103509	0.553055	0.0168687	0.53947	0.00291848	20.7877
1266	M01638	arginine	Known	Amino acid	7528	rs901272	A	C	-0.0105	0.6207	0.0023	6.493e-06	Iridocyclitis	365120	A	C	-0.020274	0.660328	0.0177011	0.252065	0.00292515	20.8353
1267	M01640	ascorbate (Vitamin C)	Known	Cofactors and vitamins	2085	rs11167905	T	C	0.0804	0.8545	0.0164	9.826e-07	Iridocyclitis	365120	T	C	-0.0042747	0.874852	0.025405	0.866377	0.0115158	24.0106
1268	M01640	ascorbate (Vitamin C)	Known	Cofactors and vitamins	2085	rs13069990	T	C	-0.0506	0.3781	0.011	4.442e-06	Iridocyclitis	365120	T	C	0.0344882	0.375092	0.0173804	0.0472204	0.0101528	21.1395
1269	M01640	ascorbate (Vitamin C)	Known	Cofactors and vitamins	2085	rs13103690	T	G	-0.0474	0.5359	0.0104	5.195e-06	Iridocyclitis	365120	T	G	0.000212373	0.559412	0.0169497	0.990003	0.00996873	20.7524
1270	M01640	ascorbate (Vitamin C)	Known	Cofactors and vitamins	2085	rs2070006	T	C	0.0512	0.3713	0.0112	4.762e-06	Iridocyclitis	365120	T	C	-0.0134462	0.460421	0.0168481	0.424822	0.0100283	20.8777
1271	M01640	ascorbate (Vitamin C)	Known	Cofactors and vitamins	2085	rs577596	A	G	-0.0567	0.3267	0.0114	6.679e-07	Iridocyclitis	365120	A	G	0.0210587	0.423851	0.0170445	0.21664	0.011849	24.7136
1272	M01640	ascorbate (Vitamin C)	Known	Cofactors and vitamins	2085	rs6713914	T	C	0.0593	0.5741	0.0116	3.22e-07	Iridocyclitis	365120	T	C	0.0034311	0.567829	0.0169979	0.84003	0.0164037	26.0999
1273	M01640	ascorbate (Vitamin C)	Known	Cofactors and vitamins	2085	rs6826474	T	C	-0.1383	0.0393	0.0288	1.561e-06	Iridocyclitis	365120	T	C	-0.007717	0.0196972	0.0607988	0.898998	0.0110543	23.0376
1274	M01640	ascorbate (Vitamin C)	Known	Cofactors and vitamins	2085	rs6834631	T	G	0.1306	0.9596	0.0267	1.032e-06	Iridocyclitis	365120	T	G	-0.0146105	0.980003	0.0603006	0.808552	0.0114645	23.9025
1275	M01640	ascorbate (Vitamin C)	Known	Cofactors and vitamins	2085	rs7112460	T	C	0.1084	0.0658	0.0223	1.135e-06	Iridocyclitis	365120	T	C	0.0124367	0.0484752	0.0391604	0.750801	0.0113241	23.6063
1276	M01640	ascorbate (Vitamin C)	Known	Cofactors and vitamins	2085	rs8057559	T	C	0.1395	0.0312	0.0314	9.098e-06	Iridocyclitis	365120	T	C	-0.0310438	0.0268699	0.0520412	0.550825	0.00947664	19.7182
1277	M01640	ascorbate (Vitamin C)	Known	Cofactors and vitamins	2085	rs808686	A	G	0.0598	0.6086	0.0128	3.013e-06	Iridocyclitis	365120	A	G	-0.00722131	0.605455	0.0172508	0.675504	0.0137374	21.7986
1278	M01640	ascorbate (Vitamin C)	Known	Cofactors and vitamins	2085	rs8105491	T	G	-0.0698	0.154	0.0148	2.304e-06	Iridocyclitis	365120	T	G	0.0162704	0.177159	0.0220215	0.460005	0.0106667	22.2211
1279	M01640	ascorbate (Vitamin C)	Known	Cofactors and vitamins	2085	rs9419004	C	G	-0.254	0.186	0.0563	6.531e-06	Iridocyclitis	365120	C	G	-0.0213249	0.237193	0.019751	0.280281	0.0394188	20.272
1280	M01640	ascorbate (Vitamin C)	Known	Cofactors and vitamins	2085	rs9606290	A	G	0.159	0.241	0.0352	6.316e-06	Iridocyclitis	365120	A	G	-0.00481861	0.166653	0.0227109	0.831973	0.0395111	20.3214
1281	M01644	heptanoate (7:0)	Known	Lipid	7802	rs10092877	T	C	0.0087	0.4173	0.0018	1.25e-06	Iridocyclitis	365120	T	C	0.0238443	0.319093	0.0180291	0.185986	0.00316617	23.3548
1282	M01644	heptanoate (7:0)	Known	Lipid	7802	rs10153405	A	G	-0.0103	0.5342	0.0018	9.267e-09	Iridocyclitis	365120	A	G	0.0344205	0.606077	0.0172158	0.0455691	0.00443218	32.7349
1283	M01644	heptanoate (7:0)	Known	Lipid	7802	rs10266726	T	C	-0.0083	0.4261	0.0018	4.002e-06	Iridocyclitis	365120	T	C	-0.0119797	0.437367	0.0169549	0.479837	0.00288254	21.2566
1284	M01644	heptanoate (7:0)	Known	Lipid	7802	rs10492225	T	C	-0.0128	0.8498	0.0027	1.596e-06	Iridocyclitis	365120	T	C	-0.0295901	0.843142	0.0230709	0.199643	0.00304638	22.4685
1285	M01644	heptanoate (7:0)	Known	Lipid	7802	rs10740323	T	C	0.0084	0.5935	0.0018	4.096e-06	Iridocyclitis	365120	T	C	-0.00911336	0.42105	0.0170512	0.593015	0.00295221	21.7719
1286	M01644	heptanoate (7:0)	Known	Lipid	7802	rs10848196	A	G	-0.0098	0.5584	0.0018	5.252e-08	Iridocyclitis	365120	A	G	-0.0161761	0.558912	0.0168779	0.33785	0.004014	29.6339
1287	M01644	heptanoate (7:0)	Known	Lipid	7802	rs12953375	A	T	0.0126	0.8162	0.0026	1.344e-06	Iridocyclitis	365120	A	T	0.0183895	0.804273	0.0213213	0.388416	0.00318293	23.4788
1288	M01644	heptanoate (7:0)	Known	Lipid	7802	rs13002121	A	G	0.0115	0.766	0.0026	6.943e-06	Iridocyclitis	365120	A	G	-0.0117741	0.707334	0.0184292	0.522899	0.00265285	19.5583
1289	M01644	heptanoate (7:0)	Known	Lipid	7802	rs13083714	T	C	0.0194	0.5762	0.0042	4.84e-06	Iridocyclitis	365120	T	C	-0.00935049	0.514195	0.0167781	0.577321	0.0119371	21.3114
1290	M01644	heptanoate (7:0)	Known	Lipid	7802	rs13109093	A	C	0.0085	0.614	0.0018	4.247e-06	Iridocyclitis	365120	A	C	-0.00563061	0.632351	0.0175212	0.747937	0.0030227	22.2933
1291	M01644	heptanoate (7:0)	Known	Lipid	7802	rs17002476	T	C	-0.0119	0.1459	0.0027	8.317e-06	Iridocyclitis	365120	T	C	-0.0074884	0.196722	0.0211639	0.723467	0.00263414	19.42
1292	M01644	heptanoate (7:0)	Known	Lipid	7802	rs17287933	T	C	0.0083	0.4687	0.0018	5.243e-06	Iridocyclitis	365120	T	C	0.00426252	0.479849	0.0167968	0.799674	0.00288254	21.2566
1293	M01644	heptanoate (7:0)	Known	Lipid	7802	rs17520583	A	G	0.0093	0.332	0.0018	3.599e-07	Iridocyclitis	365120	A	G	0.0323512	0.239089	0.0196773	0.100158	0.0036163	26.6872
1294	M01644	heptanoate (7:0)	Known	Lipid	7802	rs17739107	A	G	-0.0198	0.942	0.0044	8.091e-06	Iridocyclitis	365120	A	G	0.0272312	0.967914	0.0475342	0.566728	0.00274567	20.2445
1295	M01644	heptanoate (7:0)	Known	Lipid	7802	rs1836862	A	C	-0.008	0.6051	0.0018	9.366e-06	Iridocyclitis	365120	A	C	-0.00846097	0.631852	0.0174378	0.627528	0.00267847	19.7477
1296	M01644	heptanoate (7:0)	Known	Lipid	7802	rs1889463	T	C	0.0089	0.628	0.0019	3.358e-06	Iridocyclitis	365120	T	C	0.0305098	0.639004	0.0176676	0.084188	0.00297438	21.9359
1297	M01644	heptanoate (7:0)	Known	Lipid	7802	rs203591	T	C	-0.0086	0.3697	0.0018	2.014e-06	Iridocyclitis	365120	T	C	-0.0198963	0.377508	0.0173229	0.250739	0.00309402	22.821
1298	M01644	heptanoate (7:0)	Known	Lipid	7802	rs2073805	T	C	-0.009	0.407	0.002	6.795e-06	Iridocyclitis	365120	T	C	-0.0159675	0.328592	0.0183148	0.383299	0.00361011	20.2428
1299	M01644	heptanoate (7:0)	Known	Lipid	7802	rs2091331	A	G	0.0082	0.4127	0.0018	5.705e-06	Iridocyclitis	365120	A	G	0.0250964	0.443249	0.0169174	0.13795	0.00281369	20.7474
1300	M01644	heptanoate (7:0)	Known	Lipid	7802	rs2291199	A	G	0.0083	0.5373	0.0018	5.175e-06	Iridocyclitis	365120	A	G	0.0131735	0.494548	0.0168276	0.433715	0.00288254	21.2566
1301	M01644	heptanoate (7:0)	Known	Lipid	7802	rs269194	A	C	-0.0081	0.4386	0.0018	9.008e-06	Iridocyclitis	365120	A	C	0.0196483	0.484264	0.0167663	0.24124	0.00274567	20.2445
1302	M01644	heptanoate (7:0)	Known	Lipid	7802	rs4618485	A	G	-0.0085	0.595	0.0018	3.037e-06	Iridocyclitis	365120	A	G	-0.00100891	0.588457	0.0170644	0.952853	0.0030227	22.2933
1303	M01644	heptanoate (7:0)	Known	Lipid	7802	rs498266	A	G	0.0082	0.5852	0.0018	6.145e-06	Iridocyclitis	365120	A	G	-0.0185463	0.521047	0.0167959	0.269501	0.00281369	20.7474
1304	M01644	heptanoate (7:0)	Known	Lipid	7802	rs6051643	A	G	0.0441	0.986	0.0095	3.759e-06	Iridocyclitis	365120	A	G	0.015519	0.963379	0.0450149	0.730281	0.0029213	21.5433
1305	M01644	heptanoate (7:0)	Known	Lipid	7802	rs630782	T	C	0.0093	0.4713	0.0018	2.324e-07	Iridocyclitis	365120	T	C	-0.0123436	0.469592	0.0168171	0.462955	0.0036163	26.6872
1306	M01644	heptanoate (7:0)	Known	Lipid	7802	rs676094	A	G	0.0191	0.4178	0.0042	6.606e-06	Iridocyclitis	365120	A	G	-0.0162195	0.43243	0.0169102	0.337483	0.011575	20.6574
1307	M01644	heptanoate (7:0)	Known	Lipid	7802	rs6860349	A	G	-0.0089	0.4108	0.0018	8.673e-07	Iridocyclitis	365120	A	G	-0.00869776	0.36023	0.0181292	0.631395	0.00331292	24.4409
1308	M01644	heptanoate (7:0)	Known	Lipid	7802	rs7436874	T	C	0.0083	0.6135	0.0019	9.886e-06	Iridocyclitis	365120	T	C	-0.0161369	0.588652	0.0170978	0.345272	0.00258786	19.0779
1309	M01644	heptanoate (7:0)	Known	Lipid	7802	rs8006663	A	G	-0.0086	0.4556	0.0018	1.785e-06	Iridocyclitis	365120	A	G	-0.000876897	0.511831	0.016821	0.958424	0.00309402	22.821
1310	M01644	heptanoate (7:0)	Known	Lipid	7802	rs8079173	A	G	0.0118	0.1402	0.0026	8.927e-06	Iridocyclitis	365120	A	G	0.0370248	0.228355	0.0200078	0.0642377	0.00279267	20.592
1311	M01644	heptanoate (7:0)	Known	Lipid	7802	rs864428	T	C	0.0101	0.4058	0.0018	2.986e-08	Iridocyclitis	365120	T	C	-0.0269975	0.409586	0.0170751	0.113855	0.00426246	31.476
1312	M01644	heptanoate (7:0)	Known	Lipid	7802	rs9607028	T	G	-0.0084	0.4268	0.0019	7.286e-06	Iridocyclitis	365120	T	G	0.00846932	0.404281	0.0171057	0.620517	0.00265043	19.5404
1313	M01644	heptanoate (7:0)	Known	Lipid	7802	rs989248	A	G	-0.0085	0.6475	0.0018	2.962e-06	Iridocyclitis	365120	A	G	0.0135787	0.75685	0.0196167	0.48881	0.0030227	22.2933
1314	M01644	heptanoate (7:0)	Known	Lipid	7802	rs990054	T	C	-0.0087	0.5955	0.0018	1.325e-06	Iridocyclitis	365120	T	C	0.022896	0.613864	0.017253	0.184485	0.00316617	23.3548
1315	M01644	heptanoate (7:0)	Known	Lipid	7802	rs9997602	A	C	-0.0081	0.5717	0.0018	7.565e-06	Iridocyclitis	365120	A	C	0.0224559	0.536166	0.0168437	0.182468	0.00274567	20.2445
1316	M01645	laurate (12:0)	Known	Lipid	7793	rs10039731	A	G	0.0198	0.5787	0.004	8.465e-07	Iridocyclitis	365120	A	G	0.0141315	0.615592	0.0173137	0.414385	0.0136771	24.4748
1317	M01645	laurate (12:0)	Known	Lipid	7793	rs11036901	A	G	-0.0079	0.433	0.0018	7.855e-06	Iridocyclitis	365120	A	G	0.0306852	0.295932	0.0183595	0.094652	0.0026153	19.2571
1318	M01645	laurate (12:0)	Known	Lipid	7793	rs11193635	T	C	0.0084	0.6725	0.0018	3.797e-06	Iridocyclitis	365120	T	C	-0.000910993	0.705874	0.0185877	0.960911	0.00295581	21.7718
1319	M01645	laurate (12:0)	Known	Lipid	7793	rs11589855	T	C	-0.0084	0.3809	0.0018	2.222e-06	Iridocyclitis	365120	T	C	0.0016336	0.453906	0.0169307	0.923133	0.00295581	21.7718
1320	M01645	laurate (12:0)	Known	Lipid	7793	rs11731117	A	G	0.0081	0.5958	0.0018	4.324e-06	Iridocyclitis	365120	A	G	0.0213991	0.621185	0.0173289	0.216877	0.00274902	20.2445
1321	M01645	laurate (12:0)	Known	Lipid	7793	rs11857879	T	G	0.0112	0.1952	0.0025	8.18e-06	Iridocyclitis	365120	T	G	-0.018604	0.204424	0.0208952	0.373278	0.00272471	20.0649
1322	M01645	laurate (12:0)	Known	Lipid	7793	rs11978728	A	T	-0.0089	0.6876	0.0018	5.182e-07	Iridocyclitis	365120	A	T	0.00503535	0.738829	0.0191747	0.792855	0.00331697	24.4409
1323	M01645	laurate (12:0)	Known	Lipid	7793	rs12466053	A	G	0.0087	0.402	0.0018	8.441e-07	Iridocyclitis	365120	A	G	-0.00538908	0.377131	0.0175877	0.759292	0.00317003	23.3548
1324	M01645	laurate (12:0)	Known	Lipid	7793	rs12862464	T	C	0.0146	0.0842	0.0033	9.825e-06	Iridocyclitis	365120	T	C	-0.0617441	0.111352	0.0266449	0.0204875	0.00265749	19.5686
1325	M01645	laurate (12:0)	Known	Lipid	7793	rs12940605	A	C	-0.0096	0.6059	0.0018	1.823e-07	Iridocyclitis	365120	A	C	-0.0198597	0.640657	0.017534	0.257366	0.00385716	28.4367
1326	M01645	laurate (12:0)	Known	Lipid	7793	rs13393013	A	G	0.0314	0.0213	0.0065	1.312e-06	Iridocyclitis	365120	A	G	0.0411826	0.034119	0.0462254	0.372978	0.00316668	23.33
1327	M01645	laurate (12:0)	Known	Lipid	7793	rs1487052	T	C	0.008	0.3063	0.0018	7.664e-06	Iridocyclitis	365120	T	C	-0.0078411	0.341962	0.0176864	0.65752	0.00268175	19.7477
1328	M01645	laurate (12:0)	Known	Lipid	7793	rs1530439	T	G	0.009	0.2946	0.0018	6.08e-07	Iridocyclitis	365120	T	G	0.0199628	0.295992	0.0184512	0.279285	0.00339167	24.9932
1329	M01645	laurate (12:0)	Known	Lipid	7793	rs16942446	A	G	-0.0259	0.0314	0.0056	3.318e-06	Iridocyclitis	365120	A	G	0.042741	0.0380808	0.0438093	0.329255	0.00290342	21.3848
1330	M01645	laurate (12:0)	Known	Lipid	7793	rs16990450	T	C	0.0161	0.0722	0.0035	4.178e-06	Iridocyclitis	365120	T	C	-0.0271137	0.0967628	0.0283884	0.339528	0.00287221	21.1542
1331	M01645	laurate (12:0)	Known	Lipid	7793	rs2069151	A	G	0.009	0.7083	0.0018	4.682e-07	Iridocyclitis	365120	A	G	0.000596227	0.736647	0.0190834	0.975076	0.00339167	24.9932
1332	M01645	laurate (12:0)	Known	Lipid	7793	rs2140495	T	C	0.0638	0.0158	0.0144	9.505e-06	Iridocyclitis	365120	T	C	0.0253824	0.0584689	0.0358349	0.47875	0.0109871	19.6076
1333	M01645	laurate (12:0)	Known	Lipid	7793	rs2255059	T	C	-0.008	0.5192	0.0018	7.397e-06	Iridocyclitis	365120	T	C	-0.00982733	0.544917	0.0169696	0.562514	0.00268175	19.7477
1334	M01645	laurate (12:0)	Known	Lipid	7793	rs2304767	A	G	0.0091	0.3402	0.0019	1.216e-06	Iridocyclitis	365120	A	G	-0.0111989	0.306377	0.0182891	0.540322	0.00311294	22.9328
1335	M01645	laurate (12:0)	Known	Lipid	7793	rs2423542	A	G	0.0153	0.8036	0.0032	1.914e-06	Iridocyclitis	365120	A	G	-0.012673	0.873738	0.0259263	0.624977	0.00310229	22.8541
1336	M01645	laurate (12:0)	Known	Lipid	7793	rs2491274	A	G	-0.0297	0.9732	0.0065	4.627e-06	Iridocyclitis	365120	A	G	-0.0552665	0.978667	0.0583307	0.343401	0.00283402	20.8722
1337	M01645	laurate (12:0)	Known	Lipid	7793	rs287276	A	G	0.0084	0.3317	0.0018	2.647e-06	Iridocyclitis	365120	A	G	-0.00748831	0.375901	0.0173222	0.665527	0.00295581	21.7718
1338	M01645	laurate (12:0)	Known	Lipid	7793	rs369895	A	G	-0.0114	0.574	0.0023	1.075e-06	Iridocyclitis	365120	A	G	-0.000479535	0.502859	0.017018	0.97752	0.00333314	24.5604
1339	M01645	laurate (12:0)	Known	Lipid	7793	rs4327548	A	G	-0.0093	0.2904	0.0018	2.156e-07	Iridocyclitis	365120	A	G	-0.00909002	0.328347	0.0179315	0.612204	0.00362072	26.6872
1340	M01645	laurate (12:0)	Known	Lipid	7793	rs4333677	A	G	0.008	0.5848	0.0018	5.985e-06	Iridocyclitis	365120	A	G	0.0109184	0.59537	0.0170836	0.522748	0.00268175	19.7477
1341	M01645	laurate (12:0)	Known	Lipid	7793	rs4680878	T	G	0.0079	0.6552	0.0018	9.163e-06	Iridocyclitis	365120	T	G	0.00441446	0.613601	0.0173105	0.798711	0.0026153	19.2571
1342	M01645	laurate (12:0)	Known	Lipid	7793	rs4789698	T	C	-0.0079	0.4508	0.0018	6.828e-06	Iridocyclitis	365120	T	C	0.0086815	0.469466	0.0168153	0.605656	0.0026153	19.2571
1343	M01645	laurate (12:0)	Known	Lipid	7793	rs4930046	A	G	0.0088	0.4652	0.0019	2.716e-06	Iridocyclitis	365120	A	G	-0.0120249	0.52571	0.0168044	0.474251	0.00291166	21.4457
1344	M01645	laurate (12:0)	Known	Lipid	7793	rs6112257	A	G	-0.0092	0.6843	0.0018	3.386e-07	Iridocyclitis	365120	A	G	-0.00686045	0.710713	0.0185622	0.711685	0.00354355	26.1163
1345	M01645	laurate (12:0)	Known	Lipid	7793	rs6441206	A	G	0.0099	0.4638	0.0018	2.088e-08	Iridocyclitis	365120	A	G	-0.00735715	0.44473	0.0169045	0.663404	0.004101	30.2418
1346	M01645	laurate (12:0)	Known	Lipid	7793	rs6502896	A	G	-0.0187	0.7619	0.0042	9.701e-06	Iridocyclitis	365120	A	G	0.0061598	0.701053	0.0183359	0.736914	0.0110944	19.8013
1347	M01645	laurate (12:0)	Known	Lipid	7793	rs6765113	T	C	0.0082	0.5408	0.0018	8.162e-06	Iridocyclitis	365120	T	C	0.00380278	0.606924	0.017226	0.82528	0.00281713	20.7474
1348	M01645	laurate (12:0)	Known	Lipid	7793	rs696979	T	C	0.0084	0.6026	0.0018	2.048e-06	Iridocyclitis	365120	T	C	0.00810414	0.691534	0.0182457	0.656921	0.00295581	21.7718
1349	M01645	laurate (12:0)	Known	Lipid	7793	rs6973824	A	G	0.009	0.3374	0.0018	4.019e-07	Iridocyclitis	365120	A	G	0.00579318	0.30497	0.0181928	0.750157	0.00339167	24.9932
1350	M01645	laurate (12:0)	Known	Lipid	7793	rs699015	A	G	0.0391	0.955	0.0089	9.928e-06	Iridocyclitis	365120	A	G	0.0228534	0.953879	0.0401416	0.56914	0.0108049	19.2789
1351	M01645	laurate (12:0)	Known	Lipid	7793	rs7011528	A	C	-0.0082	0.4515	0.0018	4.005e-06	Iridocyclitis	365120	A	C	0.0034923	0.454473	0.0168301	0.835617	0.00281713	20.7474
1352	M01645	laurate (12:0)	Known	Lipid	7793	rs853907	T	C	0.0079	0.4778	0.0018	7.637e-06	Iridocyclitis	365120	T	C	0.0152255	0.340598	0.0179768	0.397023	0.0026153	19.2571
1353	M01645	laurate (12:0)	Known	Lipid	7793	rs891531	T	G	0.0113	0.1846	0.0024	3.809e-06	Iridocyclitis	365120	T	G	0.00573025	0.256457	0.0193701	0.767361	0.00300867	22.1624
1354	M01645	laurate (12:0)	Known	Lipid	7793	rs9563502	A	G	-0.01	0.7115	0.0018	2.56e-08	Iridocyclitis	365120	A	G	-0.0246136	0.589148	0.0170405	0.148621	0.00418392	30.8558
1355	M01645	laurate (12:0)	Known	Lipid	7793	rs9815886	A	C	-0.0083	0.4756	0.0018	2.55e-06	Iridocyclitis	365120	A	C	-0.0281186	0.580676	0.0170151	0.0984192	0.00288606	21.2566
1356	M01645	laurate (12:0)	Known	Lipid	7793	rs9852606	C	G	-0.0085	0.3771	0.0018	1.476e-06	Iridocyclitis	365120	C	G	-0.0131286	0.409054	0.0170818	0.442146	0.00302639	22.2933
1357	M01649	valine	Known	Amino acid	7808	rs10050054	T	C	-0.0336	0.9828	0.0072	3.177e-06	Iridocyclitis	365120	T	C	0.119842	0.993951	0.109112	0.272058	0.012202	21.7531
1358	M01649	valine	Known	Amino acid	7808	rs10181551	A	G	-0.0055	0.296	0.0012	3.876e-06	Iridocyclitis	365120	A	G	-0.0254073	0.275887	0.0188576	0.177877	0.00284647	21.0012
1359	M01649	valine	Known	Amino acid	7808	rs12552913	A	T	-0.0059	0.2932	0.0012	1.164e-06	Iridocyclitis	365120	A	T	-0.0206381	0.362243	0.0174223	0.236184	0.00327415	24.167
1360	M01649	valine	Known	Amino acid	7808	rs1440581	T	C	-0.0081	0.4577	0.0012	2.558e-12	Iridocyclitis	365120	T	C	-0.00222318	0.509512	0.017003	0.895971	0.0061533	45.5501
1361	M01649	valine	Known	Amino acid	7808	rs2373642	A	G	-0.054	0.0138	0.011	9.775e-07	Iridocyclitis	365120	A	G	0.0660265	0.0321074	0.0477934	0.167126	0.0134851	24.0718
1362	M01649	valine	Known	Amino acid	7808	rs3762466	T	C	0.0058	0.6819	0.0012	1.063e-06	Iridocyclitis	365120	T	C	-0.0163085	0.694455	0.0181885	0.369913	0.00316445	23.3548
1363	M01670	urea	Known	Amino acid	7796	rs12654812	A	G	0.0118	0.2913	0.0025	3.362e-06	Iridocyclitis	365120	A	G	-0.00702916	0.367155	0.0174202	0.686577	0.00302274	22.2723
1364	M01670	urea	Known	Amino acid	7796	rs1569823	T	C	-0.0152	0.8757	0.0034	8.248e-06	Iridocyclitis	365120	T	C	0.000219128	0.890424	0.0269271	0.993507	0.00271257	19.9807
1365	M01670	urea	Known	Amino acid	7796	rs1792544	A	G	-0.0155	0.8963	0.0034	5.829e-06	Iridocyclitis	365120	A	G	0.0354675	0.777981	0.0202517	0.0798877	0.00282039	20.7772
1366	M01670	urea	Known	Amino acid	7796	rs2049664	C	G	0.0123	0.1916	0.0026	3.006e-06	Iridocyclitis	365120	C	G	0.000492083	0.201647	0.0209141	0.981228	0.0030365	22.3741
1367	M01670	urea	Known	Amino acid	7796	rs2170700	A	G	0.0326	0.8663	0.0069	2.431e-06	Iridocyclitis	365120	A	G	0.0161169	0.906553	0.028862	0.576563	0.0125172	22.2968
1368	M01670	urea	Known	Amino acid	7796	rs2424200	T	C	0.0152	0.1163	0.0034	6.428e-06	Iridocyclitis	365120	T	C	-0.0287123	0.128388	0.0251115	0.252875	0.00271257	19.9807
1369	M01670	urea	Known	Amino acid	7796	rs6074893	A	C	-0.0115	0.7512	0.0026	8.524e-06	Iridocyclitis	365120	A	C	-0.00941518	0.78674	0.0205604	0.647004	0.00265537	19.5583
1370	M01670	urea	Known	Amino acid	7796	rs6753621	A	G	-0.0117	0.2183	0.0026	7.017e-06	Iridocyclitis	365120	A	G	0.0150735	0.239753	0.0196779	0.44367	0.00274828	20.2445
1371	M01670	urea	Known	Amino acid	7796	rs686346	T	C	0.0128	0.7658	0.0027	1.443e-06	Iridocyclitis	365120	T	C	0.000836834	0.73402	0.0189873	0.964846	0.00304928	22.4685
1372	M01670	urea	Known	Amino acid	7796	rs7739842	T	G	0.0134	0.8202	0.0027	8.001e-07	Iridocyclitis	365120	T	G	-0.0110189	0.787627	0.0205069	0.591043	0.00334087	24.6243
1373	M01670	urea	Known	Amino acid	7796	rs9646626	T	C	-0.0226	0.948	0.0051	7.979e-06	Iridocyclitis	365120	T	C	0.0104655	0.954404	0.0404147	0.795671	0.00266531	19.6317
1374	M01670	urea	Known	Amino acid	7796	rs980922	C	G	-0.012	0.8056	0.0026	3.569e-06	Iridocyclitis	365120	C	G	-0.0160132	0.713883	0.0186073	0.389466	0.00289061	21.296
1375	M01712	cortisol	Known	Lipid	7795	rs1010874	A	G	-0.0491	0.0629	0.0096	3.169e-07	Iridocyclitis	365120	A	G	0.000375243	0.0395347	0.0432859	0.993083	0.014703	26.1291
1376	M01712	cortisol	Known	Lipid	7795	rs11013837	A	T	-0.015	0.2463	0.0034	8.163e-06	Iridocyclitis	365120	A	T	-0.0046125	0.223951	0.0201953	0.81934	0.00264256	19.4584
1377	M01712	cortisol	Known	Lipid	7795	rs1173842	A	G	-0.0217	0.567	0.0049	8.343e-06	Iridocyclitis	365120	A	G	0.000189702	0.553779	0.0170241	0.991109	0.011064	19.5899
1378	M01712	cortisol	Known	Lipid	7795	rs11855136	A	G	-0.0618	0.0406	0.0121	2.991e-07	Iridocyclitis	365120	A	G	-0.040129	0.0457661	0.0405441	0.322291	0.0146625	26.0562
1379	M01712	cortisol	Known	Lipid	7795	rs11987983	T	C	-0.0457	0.099	0.0102	7.164e-06	Iridocyclitis	365120	T	C	-0.0460343	0.0364687	0.0452332	0.308815	0.0113215	20.051
1380	M01712	cortisol	Known	Lipid	7795	rs12210538	A	G	0.0254	0.8442	0.0057	9.185e-06	Iridocyclitis	365120	A	G	0.0326111	0.838486	0.0227081	0.150973	0.00269584	19.8518
1381	M01712	cortisol	Known	Lipid	7795	rs12883490	T	C	0.0166	0.6656	0.0033	3.756e-07	Iridocyclitis	365120	T	C	-0.00460689	0.576398	0.0170347	0.786821	0.00343276	25.2971
1382	M01712	cortisol	Known	Lipid	7795	rs1381274	T	C	-0.0146	0.4672	0.0032	3.625e-06	Iridocyclitis	365120	T	C	0.0111642	0.503064	0.0168495	0.5076	0.0028257	20.8107
1383	M01712	cortisol	Known	Lipid	7795	rs1448767	T	C	-0.0144	0.6289	0.0033	9.947e-06	Iridocyclitis	365120	T	C	-0.000121773	0.657002	0.0177355	0.994522	0.00258537	19.0361
1384	M01712	cortisol	Known	Lipid	7795	rs1491606	A	T	0.0182	0.2992	0.004	5.796e-06	Iridocyclitis	365120	A	T	-0.0603354	0.3574	0.0176136	0.000613663	0.00281028	20.6969
1385	M01712	cortisol	Known	Lipid	7795	rs4439706	T	C	0.0151	0.7156	0.0033	3.775e-06	Iridocyclitis	365120	T	C	-0.0303225	0.780419	0.0202933	0.13512	0.0028421	20.9319
1386	M01712	cortisol	Known	Lipid	7795	rs9446392	T	C	-0.0331	0.9533	0.0075	9.272e-06	Iridocyclitis	365120	T	C	-0.0606986	0.950306	0.0386076	0.115906	0.00264443	19.4722
1387	M01712	cortisol	Known	Lipid	7795	rs9533798	C	G	-0.0142	0.3667	0.0032	8.363e-06	Iridocyclitis	365120	C	G	0.000785415	0.365205	0.0174668	0.964134	0.0026734	19.686
1388	M01769	cortisone	Known	Lipid	7575	rs10102742	T	C	0.0078	0.4035	0.0018	8.73e-06	Iridocyclitis	365120	T	C	0.012928	0.428982	0.0170856	0.449254	0.00262451	18.7725
1389	M01769	cortisone	Known	Lipid	7575	rs10454657	T	C	0.0083	0.5849	0.0017	1.637e-06	Iridocyclitis	365120	T	C	-0.0147412	0.584396	0.0170463	0.387163	0.00332932	23.8307
1390	M01769	cortisone	Known	Lipid	7575	rs10824300	A	G	0.009	0.383	0.002	6.795e-06	Iridocyclitis	365120	A	G	0.00900933	0.446338	0.0168881	0.593707	0.00372089	20.2425
1391	M01769	cortisone	Known	Lipid	7575	rs10851734	A	G	0.0078	0.6345	0.0017	6.048e-06	Iridocyclitis	365120	A	G	0.0103266	0.645944	0.0175981	0.557336	0.00294142	21.046
1392	M01769	cortisone	Known	Lipid	7575	rs10938815	T	G	0.0099	0.5932	0.0017	8.381e-09	Iridocyclitis	365120	T	G	0.0205067	0.563285	0.0169294	0.225779	0.00472997	33.904
1393	M01769	cortisone	Known	Lipid	7575	rs1115509	A	C	-0.0999	0.0138	0.0211	2.125e-06	Iridocyclitis	365120	A	C	-0.0486322	0.015853	0.0674079	0.470626	0.0129096	22.3903
1394	M01769	cortisone	Known	Lipid	7575	rs11532668	A	G	0.0168	0.8339	0.0038	9.746e-06	Iridocyclitis	365120	A	G	-0.006878	0.744685	0.0195959	0.725595	0.00273155	19.5402
1395	M01769	cortisone	Known	Lipid	7575	rs1173830	T	C	-0.0171	0.6542	0.0034	6.602e-07	Iridocyclitis	365120	T	C	0.00464986	0.669968	0.0178424	0.794395	0.0145432	25.2655
1396	M01769	cortisone	Known	Lipid	7575	rs13280205	A	C	0.0121	0.805	0.0025	2.015e-06	Iridocyclitis	365120	A	C	-0.0277	0.643061	0.017587	0.115251	0.00327199	23.419
1397	M01769	cortisone	Known	Lipid	7575	rs1334235	C	G	0.0077	0.3644	0.0017	9.969e-06	Iridocyclitis	365120	C	G	0.0152777	0.418087	0.0170384	0.369899	0.0028667	20.5098
1398	M01769	cortisone	Known	Lipid	7575	rs1438564	T	C	0.0114	0.8089	0.0025	5.103e-06	Iridocyclitis	365120	T	C	-0.014785	0.75508	0.0195964	0.450565	0.00290544	20.7878
1399	M01769	cortisone	Known	Lipid	7575	rs17248331	T	C	-0.0089	0.5848	0.0017	1.699e-07	Iridocyclitis	365120	T	C	-0.00956706	0.530622	0.0168311	0.569752	0.00382615	27.4006
1400	M01769	cortisone	Known	Lipid	7575	rs2058473	A	G	-0.0077	0.6494	0.0017	7.478e-06	Iridocyclitis	365120	A	G	0.014145	0.616152	0.0172694	0.41274	0.0028667	20.5098
1401	M01769	cortisone	Known	Lipid	7575	rs2118096	A	C	0.0084	0.6068	0.0017	1.133e-06	Iridocyclitis	365120	A	C	0.00388971	0.682788	0.0180902	0.829754	0.00340975	24.4084
1402	M01769	cortisone	Known	Lipid	7575	rs219918	C	G	-0.0299	0.0224	0.0063	2.477e-06	Iridocyclitis	365120	C	G	0.0469421	0.030134	0.0487873	0.33596	0.00314657	22.5185
1403	M01769	cortisone	Known	Lipid	7575	rs2272663	A	G	0.0077	0.5321	0.0017	9.389e-06	Iridocyclitis	365120	A	G	0.00965628	0.486911	0.0167961	0.565351	0.0028667	20.5098
1404	M01769	cortisone	Known	Lipid	7575	rs227421	T	C	0.0116	0.1489	0.0025	4.035e-06	Iridocyclitis	365120	T	C	-0.0171425	0.209448	0.0206638	0.406769	0.00300797	21.5236
1405	M01769	cortisone	Known	Lipid	7575	rs2325727	T	C	-0.0076	0.4423	0.0017	9.34e-06	Iridocyclitis	365120	T	C	-0.0280257	0.432245	0.0169135	0.0975214	0.00279293	19.9806
1406	M01769	cortisone	Known	Lipid	7575	rs2351174	T	G	-0.0081	0.6063	0.0017	2.628e-06	Iridocyclitis	365120	T	G	0.0290979	0.709718	0.0186202	0.118122	0.0031713	22.6961
1407	M01769	cortisone	Known	Lipid	7575	rs2364598	A	C	-0.014	0.149	0.003	3.061e-06	Iridocyclitis	365120	A	C	0.0520119	0.103453	0.027605	0.0595456	0.00400049	21.7697
1408	M01769	cortisone	Known	Lipid	7575	rs3095571	A	G	0.0078	0.4465	0.0017	6.744e-06	Iridocyclitis	365120	A	G	0.00989897	0.361546	0.0174552	0.570642	0.00294142	21.046
1409	M01769	cortisone	Known	Lipid	7575	rs4470135	A	C	0.0088	0.5203	0.0018	5.174e-07	Iridocyclitis	365120	A	C	0.00269601	0.536013	0.0168897	0.873177	0.00333821	23.8945
1410	M01769	cortisone	Known	Lipid	7575	rs4653629	T	C	-0.0084	0.5584	0.0017	1.249e-06	Iridocyclitis	365120	T	C	0.0105467	0.591814	0.0170722	0.536726	0.00340975	24.4084
1411	M01769	cortisone	Known	Lipid	7575	rs4717222	A	C	-0.0086	0.4686	0.0017	4.344e-07	Iridocyclitis	365120	A	C	0.00389852	0.489335	0.0167884	0.816371	0.00357346	25.5845
1412	M01769	cortisone	Known	Lipid	7575	rs4930767	T	C	-0.0079	0.4862	0.0017	3.687e-06	Iridocyclitis	365120	T	C	0.00884564	0.480356	0.0168254	0.599075	0.0030171	21.5891
1413	M01769	cortisone	Known	Lipid	7575	rs527793	T	G	-0.0149	0.1085	0.0033	4.668e-06	Iridocyclitis	365120	T	G	-0.0129714	0.101978	0.027887	0.64183	0.00284873	20.3809
1414	M01769	cortisone	Known	Lipid	7575	rs6017596	T	C	-0.0084	0.5825	0.0017	8.308e-07	Iridocyclitis	365120	T	C	-0.0138435	0.458428	0.0168663	0.411771	0.00340975	24.4084
1415	M01769	cortisone	Known	Lipid	7575	rs6539409	T	G	-0.0078	0.5663	0.0017	4.953e-06	Iridocyclitis	365120	T	G	-0.0354494	0.650878	0.0175996	0.0439866	0.00294142	21.046
1416	M01769	cortisone	Known	Lipid	7575	rs6910731	A	G	0.0087	0.4495	0.0018	9.064e-07	Iridocyclitis	365120	A	G	0.0013254	0.382147	0.0172884	0.938891	0.00326302	23.3546
1417	M01769	cortisone	Known	Lipid	7575	rs7562418	A	C	0.0077	0.5075	0.0017	6.809e-06	Iridocyclitis	365120	A	C	0.0289916	0.532323	0.0168037	0.0844715	0.0028667	20.5098
1418	M01769	cortisone	Known	Lipid	7575	rs7661472	A	C	-0.0082	0.4922	0.0017	1.379e-06	Iridocyclitis	365120	A	C	-0.00367489	0.450368	0.0169281	0.82814	0.00324984	23.2599
1419	M01769	cortisone	Known	Lipid	7575	rs7670890	A	G	-0.0076	0.6344	0.0017	9.639e-06	Iridocyclitis	365120	A	G	0.00939075	0.694823	0.0182337	0.606539	0.00279293	19.9806
1420	M01769	cortisone	Known	Lipid	7575	rs7814638	A	G	-0.0133	0.141	0.0025	1.231e-07	Iridocyclitis	365120	A	G	0.00368086	0.0845655	0.0303281	0.903399	0.00395048	28.2945
1421	M01769	cortisone	Known	Lipid	7575	rs7837792	T	C	-0.0081	0.5936	0.0017	2.782e-06	Iridocyclitis	365120	T	C	-0.00819095	0.610467	0.0171948	0.633816	0.0031713	22.6961
1422	M01769	cortisone	Known	Lipid	7575	rs7915877	T	C	-0.0078	0.5509	0.0017	4.416e-06	Iridocyclitis	365120	T	C	-0.00393225	0.619344	0.0173495	0.820696	0.00294142	21.046
1423	M01769	cortisone	Known	Lipid	7575	rs9379820	T	C	-0.0076	0.5914	0.0017	8.316e-06	Iridocyclitis	365120	T	C	0.0755932	0.587787	0.0170331	9.07967e-06	0.00279293	19.9806
1424	M01769	cortisone	Known	Lipid	7575	rs9391679	A	C	0.0123	0.157	0.0025	5.815e-07	Iridocyclitis	365120	A	C	-0.143347	0.242409	0.0199081	6.00067e-13	0.00338068	24.1996
1425	M01769	cortisone	Known	Lipid	7575	rs940511	A	G	-0.0077	0.4652	0.0017	6.713e-06	Iridocyclitis	365120	A	G	-0.00557373	0.491143	0.0167385	0.739144	0.0028667	20.5098
1426	M01769	cortisone	Known	Lipid	7575	rs960381	A	C	0.008	0.5958	0.0017	3.559e-06	Iridocyclitis	365120	A	C	-0.0110016	0.655525	0.0176719	0.533583	0.00309372	22.1391
1427	M01769	cortisone	Known	Lipid	7575	rs9674799	A	G	0.0157	0.8784	0.0032	7.465e-07	Iridocyclitis	365120	A	G	-0.00542115	0.779796	0.0203491	0.789925	0.00336188	24.0645
1428	M01898	proline	Known	Amino acid	7816	rs10183099	A	G	-0.0084	0.6391	0.0018	2.443e-06	Iridocyclitis	365120	A	G	-0.0123344	0.615142	0.0173013	0.475897	0.00294741	21.7719
1429	M01898	proline	Known	Amino acid	7816	rs10501294	T	C	-0.0124	0.8715	0.0027	3.11e-06	Iridocyclitis	365120	T	C	-0.021832	0.870952	0.0250696	0.383833	0.00285485	21.0862
1430	M01898	proline	Known	Amino acid	7816	rs10512634	A	G	0.0117	0.1405	0.0026	8.593e-06	Iridocyclitis	365120	A	G	0.00666123	0.130651	0.0249796	0.789725	0.00274121	20.2445
1431	M01898	proline	Known	Amino acid	7816	rs10747856	A	G	-0.0079	0.5243	0.0017	6.032e-06	Iridocyclitis	365120	A	G	0.014194	0.522515	0.016854	0.39969	0.00292277	21.5893
1432	M01898	proline	Known	Amino acid	7816	rs10954090	T	C	0.013	0.1522	0.0026	3.971e-07	Iridocyclitis	365120	T	C	0.0207231	0.112131	0.0267	0.437663	0.00338203	24.9932
1433	M01898	proline	Known	Amino acid	7816	rs11075967	T	C	-0.0087	0.6699	0.0018	8.671e-07	Iridocyclitis	365120	T	C	0.00420103	0.582878	0.0170536	0.805417	0.00316102	23.3548
1434	M01898	proline	Known	Amino acid	7816	rs11183620	A	G	0.0082	0.4679	0.0017	2.343e-06	Iridocyclitis	365120	A	G	0.0366345	0.357757	0.0177067	0.0385496	0.00314825	23.2601
1435	M01898	proline	Known	Amino acid	7816	rs11784679	T	G	-0.0116	0.7763	0.0025	3.615e-06	Iridocyclitis	365120	T	G	-0.0446474	0.82828	0.0224769	0.0469927	0.00291392	21.5238
1436	M01898	proline	Known	Amino acid	7816	rs11848063	A	G	0.0087	0.5861	0.0018	7.138e-07	Iridocyclitis	365120	A	G	0.00414153	0.646888	0.0176827	0.814819	0.00316102	23.3548
1437	M01898	proline	Known	Amino acid	7816	rs12243290	A	G	-0.0157	0.8997	0.0034	4e-06	Iridocyclitis	365120	A	G	-0.0411603	0.883289	0.0261118	0.114954	0.002886	21.3169
1438	M01898	proline	Known	Amino acid	7816	rs1394836	T	C	0.0083	0.6032	0.0018	2.227e-06	Iridocyclitis	365120	T	C	-0.0160915	0.56492	0.0169628	0.342806	0.00287785	21.2566
1439	M01898	proline	Known	Amino acid	7816	rs1564080	A	T	0.0079	0.324	0.0018	7.531e-06	Iridocyclitis	365120	A	T	0.0239173	0.368264	0.0174748	0.171102	0.00260786	19.2571
1440	M01898	proline	Known	Amino acid	7816	rs1615586	T	G	-0.0196	0.7674	0.0043	4.182e-06	Iridocyclitis	365120	T	G	-0.0378606	0.728104	0.0188338	0.0444048	0.011628	20.7531
1441	M01898	proline	Known	Amino acid	7816	rs175866	T	G	-0.0086	0.5784	0.0018	1.139e-06	Iridocyclitis	365120	T	G	-0.0256615	0.656489	0.0176072	0.144995	0.003089	22.821
1442	M01898	proline	Known	Amino acid	7816	rs1888182	T	C	0.0079	0.4159	0.0018	7.927e-06	Iridocyclitis	365120	T	C	0.0161045	0.433685	0.017012	0.343816	0.00260786	19.2571
1443	M01898	proline	Known	Amino acid	7816	rs2185865	A	C	0.0177	0.9245	0.0034	1.698e-07	Iridocyclitis	365120	A	C	-0.0193576	0.912409	0.029561	0.512575	0.00366525	27.0939
1444	M01898	proline	Known	Amino acid	7816	rs2518802	A	C	-0.0534	0.903	0.0033	4.152e-59	Iridocyclitis	365120	A	C	-0.0302265	0.899417	0.0279605	0.279678	0.0343238	261.78
1445	M01898	proline	Known	Amino acid	7816	rs2935623	A	G	-0.0079	0.6235	0.0018	8.71e-06	Iridocyclitis	365120	A	G	-0.0231488	0.527878	0.0167617	0.167263	0.00260786	19.2571
1446	M01898	proline	Known	Amino acid	7816	rs4580644	T	C	0.0157	0.4937	0.0035	8.163e-06	Iridocyclitis	365120	T	C	0.00167724	0.47469	0.0167969	0.92046	0.0112655	20.0988
1447	M01898	proline	Known	Amino acid	7816	rs4978836	A	G	0.009	0.391	0.002	6.795e-06	Iridocyclitis	365120	A	G	0.0119108	0.378596	0.0173066	0.491313	0.0036024	20.2428
1448	M01898	proline	Known	Amino acid	7816	rs535633	A	G	-0.0086	0.5847	0.0018	1.049e-06	Iridocyclitis	365120	A	G	0.00202411	0.610316	0.0172776	0.906739	0.003089	22.821
1449	M01898	proline	Known	Amino acid	7816	rs6085132	T	C	-0.0272	0.9725	0.0059	4.011e-06	Iridocyclitis	365120	T	C	-0.0119041	0.981343	0.0624672	0.848867	0.00287668	21.2479
1450	M01898	proline	Known	Amino acid	7816	rs6769362	C	G	-0.0079	0.6423	0.0018	7.756e-06	Iridocyclitis	365120	C	G	0.00133922	0.64162	0.0174988	0.938995	0.00260786	19.2571
1451	M01898	proline	Known	Amino acid	7816	rs6798346	A	G	-0.0167	0.627	0.0038	8.776e-06	Iridocyclitis	365120	A	G	0.00195739	0.598207	0.0170966	0.90885	0.0108181	19.2918
1452	M01898	proline	Known	Amino acid	7816	rs7029664	T	C	0.0077	0.5057	0.0017	9.66e-06	Iridocyclitis	365120	T	C	-0.00561147	0.504562	0.0169697	0.740889	0.00277706	20.51
1453	M01898	proline	Known	Amino acid	7816	rs7208186	T	C	0.0139	0.8619	0.0026	6.262e-08	Iridocyclitis	365120	T	C	-0.0052632	0.84744	0.0233166	0.821413	0.00386465	28.5736
1454	M01898	proline	Known	Amino acid	7816	rs7288481	A	G	-0.0139	0.2805	0.0024	7.268e-09	Iridocyclitis	365120	A	G	0.0152043	0.210182	0.020709	0.462833	0.00453256	33.5343
1455	M01898	proline	Known	Amino acid	7816	rs7296105	A	C	0.0262	0.8773	0.0055	2.349e-06	Iridocyclitis	365120	A	C	0.053337	0.944987	0.0368792	0.148103	0.0126865	22.6665
1456	M01898	proline	Known	Amino acid	7816	rs7560860	A	G	0.0079	0.4253	0.0018	6.427e-06	Iridocyclitis	365120	A	G	-0.00244425	0.38689	0.0171992	0.88699	0.00260786	19.2571
1457	M01898	proline	Known	Amino acid	7816	rs7858706	T	C	-0.0077	0.4952	0.0017	9.664e-06	Iridocyclitis	365120	T	C	-0.0356428	0.480576	0.0167918	0.0337855	0.00277706	20.51
1458	M01898	proline	Known	Amino acid	7816	rs893175	A	C	-0.0086	0.5884	0.0018	1.527e-06	Iridocyclitis	365120	A	C	-0.0393187	0.614585	0.0173421	0.023376	0.003089	22.821
1459	M01898	proline	Known	Amino acid	7816	rs9360494	T	C	-0.0083	0.5977	0.0018	2.689e-06	Iridocyclitis	365120	T	C	-0.00834574	0.495381	0.0167647	0.618613	0.00287785	21.2566
1460	M01898	proline	Known	Amino acid	7816	rs950755	T	C	-0.0116	0.8596	0.0026	8.512e-06	Iridocyclitis	365120	T	C	-0.014645	0.818504	0.0217215	0.500172	0.00269468	19.8999
1461	M01898	proline	Known	Amino acid	7816	rs9540462	T	G	-0.012	0.8756	0.0026	4.797e-06	Iridocyclitis	365120	T	G	-0.00819851	0.858576	0.0240294	0.732963	0.00288318	21.296
1462	M02132	citrulline	Known	Amino acid	7773	rs10164524	A	G	-0.01	0.6775	0.0017	1.059e-08	Iridocyclitis	365120	A	G	-0.00387063	0.654781	0.0176923	0.826825	0.00470162	34.5926
1463	M02132	citrulline	Known	Amino acid	7773	rs10234187	T	C	0.0085	0.3185	0.0017	1.074e-06	Iridocyclitis	365120	T	C	-0.0199886	0.330957	0.017843	0.262607	0.00340136	24.9932
1464	M02132	citrulline	Known	Amino acid	7773	rs10477454	T	C	-0.0374	0.0169	0.0082	4.645e-06	Iridocyclitis	365120	T	C	-0.151183	0.00994986	0.0863902	0.080118	0.00283189	20.7968
1465	M02132	citrulline	Known	Amino acid	7773	rs10489008	A	C	-0.0076	0.4919	0.0017	7.369e-06	Iridocyclitis	365120	A	C	-0.00730936	0.474012	0.0168043	0.663584	0.00272106	19.9807
1466	M02132	citrulline	Known	Amino acid	7773	rs10858075	T	C	-0.0091	0.4061	0.0017	1.124e-07	Iridocyclitis	365120	T	C	0.0289398	0.325666	0.0179352	0.10662	0.00389656	28.6462
1467	M02132	citrulline	Known	Amino acid	7773	rs10901047	T	C	-0.009	0.5877	0.0018	2.964e-07	Iridocyclitis	365120	T	C	-0.00300049	0.56797	0.0170251	0.860106	0.00340136	24.9932
1468	M02132	citrulline	Known	Amino acid	7773	rs10901320	A	G	0.0087	0.4313	0.0017	4.343e-07	Iridocyclitis	365120	A	G	-0.00245175	0.371607	0.0174079	0.887995	0.00356273	26.1832
1469	M02132	citrulline	Known	Amino acid	7773	rs11119951	T	C	0.0119	0.1175	0.0026	4.358e-06	Iridocyclitis	365120	T	C	-0.00234021	0.177645	0.0218786	0.914818	0.00285167	20.9425
1470	M02132	citrulline	Known	Amino acid	7773	rs11993007	A	G	-0.0127	0.3167	0.0028	5.239e-06	Iridocyclitis	365120	A	G	-0.0178865	0.297764	0.0183544	0.329806	0.00280069	20.5671
1471	M02132	citrulline	Known	Amino acid	7773	rs12147171	C	G	-0.0118	0.1169	0.0026	4.758e-06	Iridocyclitis	365120	C	G	-0.00967193	0.100596	0.0279168	0.729001	0.00280408	20.592
1472	M02132	citrulline	Known	Amino acid	7773	rs12701265	A	G	0.0086	0.3919	0.0017	7.372e-07	Iridocyclitis	365120	A	G	-0.00499835	0.381795	0.017341	0.773163	0.00348158	25.5847
1473	M02132	citrulline	Known	Amino acid	7773	rs13105113	A	C	0.0114	0.8769	0.0026	9.176e-06	Iridocyclitis	365120	A	C	-0.00475427	0.823998	0.022018	0.829045	0.00261768	19.2196
1474	M02132	citrulline	Known	Amino acid	7773	rs13208172	T	C	0.0216	0.9562	0.0049	9.915e-06	Iridocyclitis	365120	T	C	0.0216494	0.944358	0.0365343	0.553464	0.0026458	19.4266
1475	M02132	citrulline	Known	Amino acid	7773	rs13267180	A	G	0.0081	0.4794	0.0017	3.775e-06	Iridocyclitis	365120	A	G	0.00078928	0.394258	0.0173853	0.963789	0.00308973	22.6962
1476	M02132	citrulline	Known	Amino acid	7773	rs1437588	A	G	0.0078	0.479	0.0018	7.672e-06	Iridocyclitis	365120	A	G	-0.0112948	0.551304	0.016903	0.503999	0.00255696	18.7727
1477	M02132	citrulline	Known	Amino acid	7773	rs1509820	A	G	0.0096	0.5299	0.0017	1.749e-08	Iridocyclitis	365120	A	G	0.027603	0.483474	0.0168376	0.101137	0.00433461	31.8806
1478	M02132	citrulline	Known	Amino acid	7773	rs1511589	A	G	0.0077	0.4559	0.0017	7.553e-06	Iridocyclitis	365120	A	G	0.0144196	0.304934	0.018242	0.429261	0.00279294	20.51
1479	M02132	citrulline	Known	Amino acid	7773	rs1610360	A	T	0.008	0.6678	0.0018	4.628e-06	Iridocyclitis	365120	A	T	-0.00378643	0.767628	0.0198781	0.848931	0.00268941	19.7477
1480	M02132	citrulline	Known	Amino acid	7773	rs16841570	T	C	0.0248	0.9726	0.0056	8.589e-06	Iridocyclitis	365120	T	C	0.0674074	0.929315	0.0328351	0.0400811	0.00267029	19.6069
1481	M02132	citrulline	Known	Amino acid	7773	rs17142889	T	G	0.0111	0.1339	0.0025	9.909e-06	Iridocyclitis	365120	T	G	0.012379	0.103818	0.0275482	0.653174	0.00268405	19.7082
1482	M02132	citrulline	Known	Amino acid	7773	rs17681684	A	G	0.0085	0.3158	0.0017	1.038e-06	Iridocyclitis	365120	A	G	0.00570247	0.320049	0.0179829	0.751164	0.00340136	24.9932
1483	M02132	citrulline	Known	Amino acid	7773	rs17821771	T	G	-0.0082	0.3485	0.0017	1.917e-06	Iridocyclitis	365120	T	G	-0.012977	0.252759	0.0195401	0.506611	0.00316625	23.2601
1484	M02132	citrulline	Known	Amino acid	7773	rs1920325	T	C	-0.0081	0.6425	0.0017	3.658e-06	Iridocyclitis	365120	T	C	-8.41498e-05	0.62962	0.0173938	0.99614	0.00308973	22.6962
1485	M02132	citrulline	Known	Amino acid	7773	rs1935815	A	T	0.0111	0.3513	0.0017	1.548e-10	Iridocyclitis	365120	A	T	-0.0118975	0.308229	0.0181708	0.512623	0.00578656	42.6216
1486	M02132	citrulline	Known	Amino acid	7773	rs229084	A	G	-0.0077	0.4727	0.0017	6.574e-06	Iridocyclitis	365120	A	G	-0.00275025	0.570063	0.016946	0.871074	0.00279294	20.51
1487	M02132	citrulline	Known	Amino acid	7773	rs2350885	A	T	-0.0079	0.3481	0.0018	8.717e-06	Iridocyclitis	365120	A	T	0.0045987	0.343377	0.0176665	0.794628	0.00262277	19.2571
1488	M02132	citrulline	Known	Amino acid	7773	rs2487410	T	C	-0.0081	0.4696	0.0017	1.841e-06	Iridocyclitis	365120	T	C	0.0215964	0.510857	0.0167352	0.196885	0.00308973	22.6962
1489	M02132	citrulline	Known	Amino acid	7773	rs2506864	T	G	-0.0076	0.4103	0.0017	8.81e-06	Iridocyclitis	365120	T	G	0.0024933	0.468815	0.0167952	0.881986	0.00272106	19.9807
1490	M02132	citrulline	Known	Amino acid	7773	rs310101	A	G	0.0367	0.9579	0.0079	3.86e-06	Iridocyclitis	365120	A	G	-0.018005	0.927912	0.0324103	0.578529	0.0121614	21.5567
1491	M02132	citrulline	Known	Amino acid	7773	rs4768769	T	C	-0.0078	0.6012	0.0017	6.637e-06	Iridocyclitis	365120	T	C	-0.0278564	0.698877	0.0183529	0.129061	0.00286574	21.0462
1492	M02132	citrulline	Known	Amino acid	7773	rs539904	A	G	-0.0086	0.7056	0.0018	1.507e-06	Iridocyclitis	365120	A	G	0.00924839	0.698211	0.018326	0.613797	0.00310665	22.8209
1493	M02132	citrulline	Known	Amino acid	7773	rs554710	T	C	-0.0084	0.7074	0.0018	1.587e-06	Iridocyclitis	365120	T	C	0.00789038	0.768551	0.0199401	0.692323	0.00296426	21.7718
1494	M02132	citrulline	Known	Amino acid	7773	rs6040877	A	G	-0.0081	0.2715	0.0018	4.01e-06	Iridocyclitis	365120	A	G	0.00167803	0.318457	0.0180204	0.92581	0.00275688	20.2445
1495	M02132	citrulline	Known	Amino acid	7773	rs682103	T	C	-0.0097	0.7055	0.0018	4.257e-08	Iridocyclitis	365120	T	C	0.00710057	0.69905	0.0182788	0.697676	0.00394887	29.0322
1496	M02132	citrulline	Known	Amino acid	7773	rs6889120	T	C	-0.034	0.9378	0.0076	7.436e-06	Iridocyclitis	365120	T	C	0.0228794	0.968945	0.0483833	0.6363	0.011288	19.991
1497	M02132	citrulline	Known	Amino acid	7773	rs6994363	A	G	-0.0121	0.8662	0.0026	2.495e-06	Iridocyclitis	365120	A	G	0.0086194	0.918488	0.0308328	0.779821	0.00294805	21.6524
1498	M02132	citrulline	Known	Amino acid	7773	rs7012395	T	C	-0.0081	0.3041	0.0018	4.962e-06	Iridocyclitis	365120	T	C	-0.0148585	0.267349	0.0190569	0.435571	0.00275688	20.2445
1499	M02132	citrulline	Known	Amino acid	7773	rs758186	T	C	-0.0077	0.6536	0.0017	8.687e-06	Iridocyclitis	365120	T	C	-0.0298444	0.608505	0.0172137	0.0829602	0.00279294	20.51
1500	M02132	citrulline	Known	Amino acid	7773	rs7597477	A	G	-0.0155	0.9327	0.0034	6.797e-06	Iridocyclitis	365120	A	G	-0.00712603	0.96394	0.0451988	0.874725	0.00282922	20.7772
1501	M02132	citrulline	Known	Amino acid	7773	rs7615965	T	C	0.0086	0.7121	0.0019	4.149e-06	Iridocyclitis	365120	T	C	0.0107888	0.745717	0.0193636	0.577414	0.00278913	20.4819
1502	M02132	citrulline	Known	Amino acid	7773	rs779463	T	G	-0.0077	0.3012	0.0017	9.458e-06	Iridocyclitis	365120	T	G	-0.00604633	0.385768	0.017273	0.726305	0.00279294	20.51
1503	M02132	citrulline	Known	Amino acid	7773	rs8021336	A	G	-0.0086	0.313	0.0018	9.887e-07	Iridocyclitis	365120	A	G	0.0176884	0.330804	0.0178345	0.321293	0.00310665	22.8209
1504	M02132	citrulline	Known	Amino acid	7773	rs8033140	T	C	0.008	0.3547	0.0017	4.323e-06	Iridocyclitis	365120	T	C	0.00336318	0.342883	0.0177068	0.849359	0.00301414	22.1393
1505	M02132	citrulline	Known	Amino acid	7773	rs879126	T	G	-0.0086	0.3286	0.0017	7.474e-07	Iridocyclitis	365120	T	G	0.00546319	0.279294	0.0187254	0.770476	0.00348158	25.5847
1506	M02132	citrulline	Known	Amino acid	7773	rs9354336	T	C	0.0113	0.8733	0.0025	8.569e-06	Iridocyclitis	365120	T	C	0.0422566	0.843504	0.0230351	0.0665886	0.00278138	20.4248
1507	M02132	citrulline	Known	Amino acid	7773	rs9400834	T	C	0.008	0.7024	0.0018	5.619e-06	Iridocyclitis	365120	T	C	-0.029397	0.620369	0.0172273	0.0879286	0.00268941	19.7477
1508	M02137	biliverdin	Known	Cofactors and vitamins	6686	rs10170160	T	C	0.0338	0.5675	0.0057	2.711e-09	Iridocyclitis	365120	T	C	0.0166087	0.627429	0.0177014	0.348104	0.0055928	35.1516
1509	M02137	biliverdin	Known	Cofactors and vitamins	6686	rs1019595	T	C	-0.0345	0.9326	0.0076	5.463e-06	Iridocyclitis	365120	T	C	0.00586258	0.948453	0.0380776	0.877638	0.00328521	20.6002
1510	M02137	biliverdin	Known	Cofactors and vitamins	6686	rs12371604	T	C	-0.0205	0.7709	0.0043	2.18e-06	Iridocyclitis	365120	T	C	0.0227755	0.659239	0.0177845	0.200321	0.00362223	22.7212
1511	M02137	biliverdin	Known	Cofactors and vitamins	6686	rs12496969	A	G	0.0202	0.7844	0.0044	4.279e-06	Iridocyclitis	365120	A	G	-0.0102251	0.694393	0.0182117	0.574485	0.00335983	21.0697
1512	M02137	biliverdin	Known	Cofactors and vitamins	6686	rs17868378	A	C	-0.034	0.932	0.0075	6.487e-06	Iridocyclitis	365120	A	C	-0.0115091	0.936094	0.0344521	0.738334	0.00327636	20.5445
1513	M02137	biliverdin	Known	Cofactors and vitamins	6686	rs1891053	A	G	0.1831	0.0145	0.0371	8.028e-07	Iridocyclitis	365120	A	G	-0.18182	0.002416	0.174178	0.296543	0.0203086	24.3158
1514	M02137	biliverdin	Known	Cofactors and vitamins	6686	rs2349945	T	C	-0.0347	0.3863	0.0077	7.253e-06	Iridocyclitis	365120	T	C	-0.0444178	0.493112	0.0167727	0.00809152	0.0169902	20.2739
1515	M02137	biliverdin	Known	Cofactors and vitamins	6686	rs2760277	A	G	0.0197	0.7946	0.0044	8.256e-06	Iridocyclitis	365120	A	G	0.00960863	0.881459	0.0260262	0.711985	0.00319608	20.0396
1516	M02137	biliverdin	Known	Cofactors and vitamins	6686	rs280194	T	C	-0.0197	0.7311	0.0043	5.766e-06	Iridocyclitis	365120	T	C	-0.028463	0.683005	0.0180345	0.114507	0.00334596	20.9825
1517	M02137	biliverdin	Known	Cofactors and vitamins	6686	rs4944238	A	G	-0.0241	0.8712	0.0053	4.882e-06	Iridocyclitis	365120	A	G	0.0196503	0.832943	0.0224975	0.382419	0.00329632	20.6701
1518	M02137	biliverdin	Known	Cofactors and vitamins	6686	rs6503066	T	C	0.0317	0.0984	0.0065	9.488e-07	Iridocyclitis	365120	T	C	-0.0578449	0.070798	0.0331322	0.0808314	0.00378987	23.7768
1519	M02137	biliverdin	Known	Cofactors and vitamins	6686	rs6823453	A	G	0.0231	0.2233	0.0044	1.781e-07	Iridocyclitis	365120	A	G	-0.00298676	0.194879	0.0211781	0.887846	0.00438924	27.5537
1520	M02137	biliverdin	Known	Cofactors and vitamins	6686	rs7045137	A	G	-0.0169	0.3947	0.0037	3.995e-06	Iridocyclitis	365120	A	G	-0.0320301	0.423415	0.0169854	0.0593294	0.00332586	20.856
1521	M02137	biliverdin	Known	Cofactors and vitamins	6686	rs741382	T	C	-0.0472	0.2234	0.0093	3.742e-07	Iridocyclitis	365120	T	C	-0.0305186	0.147404	0.0237496	0.198788	0.0214517	25.7145
1522	M02137	biliverdin	Known	Cofactors and vitamins	6686	rs7440035	T	G	-0.0405	0.7877	0.0091	9.286e-06	Iridocyclitis	365120	T	G	-0.0416896	0.792632	0.0207336	0.0443537	0.0165779	19.7737
1523	M02137	biliverdin	Known	Cofactors and vitamins	6686	rs838705	A	G	0.0266	0.6134	0.0036	1.228e-13	Iridocyclitis	365120	A	G	0.00119253	0.615446	0.0172758	0.944967	0.00865692	54.5782
1524	M02137	biliverdin	Known	Cofactors and vitamins	6686	rs887829	T	C	0.1131	0.3411	0.0041	2.5e-168	Iridocyclitis	365120	T	C	0.0353557	0.391597	0.0171828	0.0396269	0.108507	760.709
1525	M02342	serotonin (5HT)	Known	Amino acid	6139	rs10516056	T	C	-0.0222	0.1978	0.0045	6.992e-07	Iridocyclitis	365120	T	C	0.0233044	0.202184	0.0211453	0.270413	0.0041851	24.3294
1526	M02342	serotonin (5HT)	Known	Amino acid	6139	rs10881427	T	G	-0.015	0.5558	0.0032	3.688e-06	Iridocyclitis	365120	T	G	-0.0250561	0.551357	0.0169056	0.13831	0.00377993	21.9651
1527	M02342	serotonin (5HT)	Known	Amino acid	6139	rs10953038	T	C	0.022	0.8497	0.0048	4.116e-06	Iridocyclitis	365120	T	C	-0.0038112	0.79469	0.020763	0.854361	0.0036144	20.9997
1528	M02342	serotonin (5HT)	Known	Amino acid	6139	rs11781043	T	C	-0.0187	0.6731	0.0042	8.808e-06	Iridocyclitis	365120	T	C	-0.00263144	0.611659	0.0172945	0.879065	0.00341151	19.8168
1529	M02342	serotonin (5HT)	Known	Amino acid	6139	rs12646122	T	C	-0.0497	0.0308	0.0104	1.802e-06	Iridocyclitis	365120	T	C	-0.00741702	0.0943629	0.0286569	0.795773	0.00392811	22.8295
1530	M02342	serotonin (5HT)	Known	Amino acid	6139	rs17708932	A	G	-0.0766	0.0376	0.0171	7.215e-06	Iridocyclitis	365120	A	G	0.062725	0.0561802	0.0368812	0.0889939	0.0113944	20.0432
1531	M02342	serotonin (5HT)	Known	Amino acid	6139	rs2036136	T	C	-0.0256	0.4587	0.0056	5.114e-06	Iridocyclitis	365120	T	C	-0.00379381	0.358442	0.0175234	0.828599	0.011861	20.874
1532	M02342	serotonin (5HT)	Known	Amino acid	6139	rs2742351	C	G	-0.0235	0.2209	0.0046	3.227e-07	Iridocyclitis	365120	C	G	0.0196481	0.177885	0.022066	0.373237	0.00448656	26.0898
1533	M02342	serotonin (5HT)	Known	Amino acid	6139	rs3753556	T	C	0.015	0.4325	0.0032	3.663e-06	Iridocyclitis	365120	T	C	0.035836	0.426082	0.0170219	0.0352663	0.00377993	21.9651
1534	M02342	serotonin (5HT)	Known	Amino acid	6139	rs5764174	T	C	-0.0194	0.2445	0.004	9.608e-07	Iridocyclitis	365120	T	C	0.000106072	0.323105	0.0179218	0.995278	0.00404547	23.5144
1535	M02342	serotonin (5HT)	Known	Amino acid	6139	rs6466265	A	G	0.0186	0.7977	0.004	4.146e-06	Iridocyclitis	365120	A	G	0.00661089	0.758647	0.0196086	0.73601	0.00371992	21.615
1536	M02342	serotonin (5HT)	Known	Amino acid	6139	rs7868774	A	G	-0.0188	0.2709	0.0039	1.779e-06	Iridocyclitis	365120	A	G	0.0114818	0.20892	0.0207396	0.579842	0.00399663	23.2293
1537	M02342	serotonin (5HT)	Known	Amino acid	6139	rs8113773	A	G	0.016	0.5616	0.0033	1.117e-06	Iridocyclitis	365120	A	G	0.0060133	0.459154	0.0168898	0.721817	0.00404296	23.4997
1538	M02342	serotonin (5HT)	Known	Amino acid	6139	rs825278	T	C	-0.0913	0.0201	0.0192	2.062e-06	Iridocyclitis	365120	T	C	0.0357497	0.059307	0.0354838	0.313698	0.0128214	22.586
1539	M02342	serotonin (5HT)	Known	Amino acid	6139	rs988694	A	G	-0.0145	0.477	0.0033	8.39e-06	Iridocyclitis	365120	A	G	0.000971524	0.537715	0.0168226	0.953947	0.00332284	19.3
1540	M02342	serotonin (5HT)	Known	Amino acid	6139	rs9953702	A	G	0.0146	0.3601	0.0033	9.22e-06	Iridocyclitis	365120	A	G	-0.0135276	0.401694	0.0170968	0.428807	0.00336867	19.5672
1541	M02730	gamma-glutamylglutamine	Known	Peptide	7662	rs10432570	A	G	0.0738	0.0145	0.0138	9.502e-08	Iridocyclitis	365120	A	G	0.0868241	0.0698893	0.0321755	0.0069661	0.0159363	28.5669
1542	M02730	gamma-glutamylglutamine	Known	Peptide	7662	rs10497174	T	C	0.0103	0.2732	0.0022	4.162e-06	Iridocyclitis	365120	T	C	-0.00530683	0.276664	0.0187737	0.777426	0.00302424	21.9134
1543	M02730	gamma-glutamylglutamine	Known	Peptide	7662	rs11151406	A	T	0.0301	0.9444	0.0066	5.611e-06	Iridocyclitis	365120	A	T	0.0156808	0.934072	0.0338096	0.642794	0.0116404	20.7756
1544	M02730	gamma-glutamylglutamine	Known	Peptide	7662	rs1260326	T	C	-0.0121	0.4122	0.0021	5.608e-09	Iridocyclitis	365120	T	C	0.038459	0.349206	0.0176412	0.0292523	0.00457344	33.1904
1545	M02730	gamma-glutamylglutamine	Known	Peptide	7662	rs12737843	T	C	0.012	0.7976	0.0023	1.959e-07	Iridocyclitis	365120	T	C	-0.0340452	0.798352	0.0209919	0.10484	0.00375298	27.2136
1546	M02730	gamma-glutamylglutamine	Known	Peptide	7662	rs17041868	T	C	0.0196	0.939	0.0042	4.018e-06	Iridocyclitis	365120	T	C	0.00114965	0.957366	0.0414103	0.977852	0.00300475	21.7718
1547	M02730	gamma-glutamylglutamine	Known	Peptide	7662	rs1751956	T	G	0.016	0.8647	0.0029	2.353e-08	Iridocyclitis	365120	T	G	-0.0262	0.893359	0.0271884	0.335223	0.00419489	30.4315
1548	M02730	gamma-glutamylglutamine	Known	Peptide	7662	rs17602430	T	C	0.0172	0.079	0.0036	1.574e-06	Iridocyclitis	365120	T	C	-0.000305201	0.0766171	0.0315513	0.992282	0.00314908	22.8208
1549	M02730	gamma-glutamylglutamine	Known	Peptide	7662	rs1832664	T	C	-0.0097	0.2818	0.0022	7.735e-06	Iridocyclitis	365120	T	C	-0.0084198	0.398917	0.0171713	0.623893	0.00268308	19.4347
1550	M02730	gamma-glutamylglutamine	Known	Peptide	7662	rs192598	A	C	0.0103	0.3185	0.0022	1.989e-06	Iridocyclitis	365120	A	C	0.000423358	0.268658	0.0189085	0.982137	0.00302424	21.9134
1551	M02730	gamma-glutamylglutamine	Known	Peptide	7662	rs2085545	T	G	0.0098	0.2883	0.0022	9.855e-06	Iridocyclitis	365120	T	G	-0.0167869	0.277171	0.0187493	0.370609	0.00273853	19.8375
1552	M02730	gamma-glutamylglutamine	Known	Peptide	7662	rs2657879	A	G	0.0238	0.8262	0.0027	5.854e-19	Iridocyclitis	365120	A	G	0.0306022	0.818359	0.0217936	0.160263	0.0106386	77.6795
1553	M02730	gamma-glutamylglutamine	Known	Peptide	7662	rs3094600	A	G	-0.0099	0.2637	0.0022	6.213e-06	Iridocyclitis	365120	A	G	-0.195677	0.235712	0.0203606	7.21606e-22	0.00279455	20.2444
1554	M02730	gamma-glutamylglutamine	Known	Peptide	7662	rs35592	T	C	0.0107	0.7618	0.0022	1.241e-06	Iridocyclitis	365120	T	C	-0.0330931	0.698442	0.0182399	0.0696274	0.00326291	23.6484
1555	M02730	gamma-glutamylglutamine	Known	Peptide	7662	rs4587207	A	G	-0.0129	0.8566	0.0028	3.194e-06	Iridocyclitis	365120	A	G	0.0822377	0.850134	0.0238673	0.000569744	0.00292881	21.2199
1556	M02730	gamma-glutamylglutamine	Known	Peptide	7662	rs4880550	T	C	0.015	0.1292	0.003	6.317e-07	Iridocyclitis	365120	T	C	-0.0308831	0.160789	0.0229219	0.177877	0.0034478	24.9931
1557	M02730	gamma-glutamylglutamine	Known	Peptide	7662	rs4981468	A	G	0.0207	0.0509	0.0045	4.761e-06	Iridocyclitis	365120	A	G	0.0113318	0.031314	0.0485351	0.815391	0.00291976	21.1541
1558	M02730	gamma-glutamylglutamine	Known	Peptide	7662	rs6488270	A	G	0.0096	0.4076	0.0021	4.947e-06	Iridocyclitis	365120	A	G	-0.0176519	0.367574	0.0174655	0.312172	0.00288371	20.8922
1559	M02730	gamma-glutamylglutamine	Known	Peptide	7662	rs832404	T	C	-0.013	0.8684	0.0029	7.525e-06	Iridocyclitis	365120	T	C	-0.00272335	0.879796	0.0258474	0.916088	0.00277324	20.0896
1560	M02730	gamma-glutamylglutamine	Known	Peptide	7662	rs849039	T	G	-0.0135	0.779	0.0028	1.405e-06	Iridocyclitis	365120	T	G	0.014637	0.635751	0.0175345	0.403855	0.0032067	23.2397
1561	M02730	gamma-glutamylglutamine	Known	Peptide	7662	rs9436667	T	C	0.0135	0.1138	0.003	7.3e-06	Iridocyclitis	365120	T	C	0.0322298	0.113821	0.0264851	0.22364	0.00279455	20.2444
1562	M02734	gamma-glutamyltyrosine	Known	Peptide	7468	rs10013737	A	G	0.0087	0.6839	0.0018	7.895e-07	Iridocyclitis	365120	A	G	-0.00637108	0.695039	0.018276	0.727386	0.00330877	23.3545
1563	M02734	gamma-glutamyltyrosine	Known	Peptide	7468	rs10498270	A	G	0.0088	0.6222	0.0017	4.734e-07	Iridocyclitis	365120	A	G	0.00409958	0.584286	0.0170359	0.809831	0.00379341	26.7882
1564	M02734	gamma-glutamyltyrosine	Known	Peptide	7468	rs10774085	A	C	0.008	0.6817	0.0018	7.6e-06	Iridocyclitis	365120	A	C	-0.0049416	0.655694	0.0177247	0.780401	0.00279917	19.7475
1565	M02734	gamma-glutamyltyrosine	Known	Peptide	7468	rs11165454	T	C	0.0089	0.5583	0.0017	2.786e-07	Iridocyclitis	365120	T	C	0.012432	0.622244	0.0173589	0.473883	0.00387977	27.4005
1566	M02734	gamma-glutamyltyrosine	Known	Peptide	7468	rs11199176	A	C	0.0077	0.5221	0.0017	9.328e-06	Iridocyclitis	365120	A	C	-0.00814399	0.601919	0.0171601	0.635081	0.00290691	20.5097
1567	M02734	gamma-glutamyltyrosine	Known	Peptide	7468	rs11776904	C	G	0.0214	0.1522	0.0048	7.47e-06	Iridocyclitis	365120	C	G	-0.0269382	0.160233	0.0229199	0.239867	0.0117832	19.8529
1568	M02734	gamma-glutamyltyrosine	Known	Peptide	7468	rs12192718	A	T	0.0142	0.1412	0.0025	2.096e-08	Iridocyclitis	365120	A	T	-0.0181897	0.102717	0.0276559	0.510723	0.00456376	32.2532
1569	M02734	gamma-glutamyltyrosine	Known	Peptide	7468	rs12276109	T	C	-0.0084	0.4352	0.0017	1.564e-06	Iridocyclitis	365120	T	C	-0.0288353	0.325214	0.0179639	0.108454	0.00345755	24.4083
1570	M02734	gamma-glutamyltyrosine	Known	Peptide	7468	rs12429206	A	G	0.0086	0.3376	0.0018	1.847e-06	Iridocyclitis	365120	A	G	-0.0208841	0.399542	0.0173048	0.227493	0.00323339	22.8207
1571	M02734	gamma-glutamyltyrosine	Known	Peptide	7468	rs12546042	T	C	0.0077	0.4197	0.0017	8.353e-06	Iridocyclitis	365120	T	C	-0.0230107	0.377037	0.0173036	0.183579	0.00290691	20.5097
1572	M02734	gamma-glutamyltyrosine	Known	Peptide	7468	rs1340971	T	C	-0.008	0.6654	0.0017	4.663e-06	Iridocyclitis	365120	T	C	-0.00535984	0.67761	0.0179813	0.765642	0.00313711	22.139
1573	M02734	gamma-glutamyltyrosine	Known	Peptide	7468	rs1418942	A	C	-0.0077	0.5768	0.0017	9.848e-06	Iridocyclitis	365120	A	C	0.0156078	0.654725	0.0176779	0.377291	0.00290691	20.5097
1574	M02734	gamma-glutamyltyrosine	Known	Peptide	7468	rs1512342	T	C	0.0095	0.3393	0.0017	4.659e-08	Iridocyclitis	365120	T	C	-0.00286473	0.385204	0.0172095	0.867794	0.00441813	31.2195
1575	M02734	gamma-glutamyltyrosine	Known	Peptide	7468	rs151743	T	C	-0.009	0.426	0.002	6.795e-06	Iridocyclitis	365120	T	C	-0.00171012	0.488861	0.0171974	0.920788	0.00375678	20.2425
1576	M02734	gamma-glutamyltyrosine	Known	Peptide	7468	rs1560792	A	G	0.009	0.3354	0.0018	3.331e-07	Iridocyclitis	365120	A	G	0.0199593	0.471657	0.0168511	0.236234	0.00354007	24.9929
1577	M02734	gamma-glutamyltyrosine	Known	Peptide	7468	rs17115614	T	C	0.0081	0.3631	0.0017	3.979e-06	Iridocyclitis	365120	T	C	-0.051745	0.212799	0.0205823	0.0119352	0.00321578	22.696
1578	M02734	gamma-glutamyltyrosine	Known	Peptide	7468	rs17558863	A	G	-0.0222	0.955	0.005	8.011e-06	Iridocyclitis	365120	A	G	-0.0339276	0.963118	0.0446864	0.44771	0.0027936	19.708
1579	M02734	gamma-glutamyltyrosine	Known	Peptide	7468	rs17593458	C	G	0.0144	0.8978	0.0032	7.088e-06	Iridocyclitis	365120	C	G	0.0152102	0.93593	0.0345208	0.659496	0.00286939	20.2442
1580	M02734	gamma-glutamyltyrosine	Known	Peptide	7468	rs17616555	A	G	-0.0112	0.1597	0.0025	9.579e-06	Iridocyclitis	365120	A	G	-0.0233304	0.126082	0.0253433	0.357274	0.00284401	20.0647
1581	M02734	gamma-glutamyltyrosine	Known	Peptide	7468	rs17720371	T	C	-0.0078	0.4737	0.0017	6.329e-06	Iridocyclitis	365120	T	C	0.00374307	0.423166	0.0170418	0.826151	0.00298268	21.0459
1582	M02734	gamma-glutamyltyrosine	Known	Peptide	7468	rs1864151	A	C	0.0089	0.5575	0.0017	2.404e-07	Iridocyclitis	365120	A	C	0.00175408	0.516127	0.0167773	0.916732	0.00387977	27.4005
1583	M02734	gamma-glutamyltyrosine	Known	Peptide	7468	rs2250515	T	G	-0.0083	0.5346	0.0017	1.595e-06	Iridocyclitis	365120	T	G	-0.0139008	0.545382	0.0168594	0.409645	0.003376	23.8306
1584	M02734	gamma-glutamyltyrosine	Known	Peptide	7468	rs2254174	T	C	-0.0148	0.8981	0.0033	7.444e-06	Iridocyclitis	365120	T	C	0.0412885	0.85299	0.0237654	0.0823285	0.00285015	20.1081
1585	M02734	gamma-glutamyltyrosine	Known	Peptide	7468	rs2396461	T	C	0.0117	0.121	0.0026	8.377e-06	Iridocyclitis	365120	T	C	0.000859838	0.235085	0.0198284	0.965411	0.00286939	20.2442
1586	M02734	gamma-glutamyltyrosine	Known	Peptide	7468	rs2504282	A	G	0.0191	0.9338	0.0042	6.703e-06	Iridocyclitis	365120	A	G	0.0517593	0.932018	0.0333646	0.120825	0.00293026	20.675
1587	M02734	gamma-glutamyltyrosine	Known	Peptide	7468	rs2933568	T	C	-0.008	0.3125	0.0018	6.225e-06	Iridocyclitis	365120	T	C	-0.0293701	0.26715	0.0190281	0.122707	0.00279917	19.7475
1588	M02734	gamma-glutamyltyrosine	Known	Peptide	7468	rs322614	A	G	0.0084	0.3892	0.0017	1.7e-06	Iridocyclitis	365120	A	G	0.0107853	0.450686	0.0168872	0.523041	0.00345755	24.4083
1589	M02734	gamma-glutamyltyrosine	Known	Peptide	7468	rs353620	A	G	-0.0077	0.6613	0.0017	9.8e-06	Iridocyclitis	365120	A	G	0.0175914	0.668436	0.0178911	0.325487	0.00290691	20.5097
1590	M02734	gamma-glutamyltyrosine	Known	Peptide	7468	rs3819535	T	C	-0.0079	0.618	0.0017	5.016e-06	Iridocyclitis	365120	T	C	-0.0215422	0.546969	0.0168616	0.201395	0.00305941	21.589
1591	M02734	gamma-glutamyltyrosine	Known	Peptide	7468	rs3936152	T	C	0.0079	0.6051	0.0018	5.924e-06	Iridocyclitis	365120	T	C	-0.0419851	0.576969	0.0170329	0.0137038	0.00272982	19.2569
1592	M02734	gamma-glutamyltyrosine	Known	Peptide	7468	rs4465961	T	C	0.0083	0.3479	0.0018	3.115e-06	Iridocyclitis	365120	T	C	0.00382751	0.345947	0.0176704	0.828515	0.00301241	21.2563
1593	M02734	gamma-glutamyltyrosine	Known	Peptide	7468	rs4487134	T	G	-0.0083	0.355	0.0017	1.99e-06	Iridocyclitis	365120	T	G	0.0299492	0.394828	0.0172336	0.0822394	0.003376	23.8306
1594	M02734	gamma-glutamyltyrosine	Known	Peptide	7468	rs4572660	T	G	-0.0088	0.6118	0.0017	4.685e-07	Iridocyclitis	365120	T	G	-0.0315854	0.484324	0.0169108	0.0617959	0.00379341	26.7882
1595	M02734	gamma-glutamyltyrosine	Known	Peptide	7468	rs5010651	T	C	-0.0132	0.8332	0.0025	1.765e-07	Iridocyclitis	365120	T	C	-0.00688527	0.632029	0.017408	0.692457	0.00394606	27.8705
1596	M02734	gamma-glutamyltyrosine	Known	Peptide	7468	rs5751902	T	C	0.012	0.3762	0.0025	2.381e-06	Iridocyclitis	365120	T	C	-0.000980366	0.398764	0.0171399	0.954387	0.00326344	23.0335
1597	M02734	gamma-glutamyltyrosine	Known	Peptide	7468	rs6456786	T	C	-0.008	0.3582	0.0018	5.665e-06	Iridocyclitis	365120	T	C	0.0348009	0.438981	0.0168908	0.0393659	0.00279917	19.7475
1598	M02734	gamma-glutamyltyrosine	Known	Peptide	7468	rs8013373	A	G	-0.0091	0.3428	0.0018	4.988e-07	Iridocyclitis	365120	A	G	-0.0180669	0.413009	0.0170606	0.289606	0.00361889	25.5514
1599	M02734	gamma-glutamyltyrosine	Known	Peptide	7468	rs8132248	T	C	0.018	0.0986	0.0037	1.431e-06	Iridocyclitis	365120	T	C	0.00989139	0.123084	0.0256551	0.699827	0.00335194	23.6602
1600	M02734	gamma-glutamyltyrosine	Known	Peptide	7468	rs848767	T	C	-0.0179	0.0696	0.0039	3.455e-06	Iridocyclitis	365120	T	C	-0.00316066	0.0680997	0.0334915	0.924814	0.00298463	21.0598
1601	M02734	gamma-glutamyltyrosine	Known	Peptide	7468	rs875740	A	C	0.0102	0.6656	0.0018	6.345e-09	Iridocyclitis	365120	A	C	-0.0272455	0.585342	0.0169996	0.108998	0.00454245	32.102
1602	M02734	gamma-glutamyltyrosine	Known	Peptide	7468	rs9310707	A	G	-0.0082	0.3473	0.0018	6.378e-06	Iridocyclitis	365120	A	G	-0.012025	0.405694	0.0171035	0.482011	0.00294047	20.7472
1603	M02734	gamma-glutamyltyrosine	Known	Peptide	7468	rs956966	A	G	-0.0101	0.4858	0.0018	1.475e-08	Iridocyclitis	365120	A	G	-0.0290672	0.478213	0.0168434	0.0843956	0.00445422	31.4756
1604	M02734	gamma-glutamyltyrosine	Known	Peptide	7468	rs9895157	T	C	-0.0079	0.6536	0.0018	6.332e-06	Iridocyclitis	365120	T	C	0.0222855	0.667186	0.0178391	0.211574	0.00272982	19.2569
1605	M02734	gamma-glutamyltyrosine	Known	Peptide	7468	rs9940990	A	T	-0.0104	0.3545	0.0018	4.745e-09	Iridocyclitis	365120	A	T	0.0124555	0.370996	0.0173919	0.473887	0.00472149	33.3732
1606	M03127	hypoxanthine	Known	Nucleotide	7287	rs10878072	A	G	0.0137	0.6887	0.003	7.135e-06	Iridocyclitis	365120	A	G	-0.0211547	0.621813	0.017325	0.222067	0.00299553	20.8484
1607	M03127	hypoxanthine	Known	Nucleotide	7287	rs113515	C	G	-0.0109	0.5982	0.0024	8.092e-06	Iridocyclitis	365120	C	G	0.00524691	0.630121	0.0174061	0.763078	0.00296292	20.6208
1608	M03127	hypoxanthine	Known	Nucleotide	7287	rs11595079	T	G	-0.0214	0.0951	0.0045	1.888e-06	Iridocyclitis	365120	T	G	0.0335816	0.145564	0.023811	0.158439	0.00324764	22.6088
1609	M03127	hypoxanthine	Known	Nucleotide	7287	rs1433818	T	C	0.0206	0.0808	0.0046	6.99e-06	Iridocyclitis	365120	T	C	0.0390833	0.0583886	0.0358694	0.275889	0.002881	20.049
1610	M03127	hypoxanthine	Known	Nucleotide	7287	rs1587235	A	G	-0.0132	0.3312	0.0029	6.47e-06	Iridocyclitis	365120	A	G	-0.0190669	0.39862	0.0171645	0.266639	0.00297602	20.7122
1611	M03127	hypoxanthine	Known	Nucleotide	7287	rs16948294	A	T	-0.041	0.0694	0.0085	1.354e-06	Iridocyclitis	365120	A	T	0.0279517	0.121596	0.0256335	0.275521	0.0131578	23.2398
1612	M03127	hypoxanthine	Known	Nucleotide	7287	rs17280018	A	T	-0.0234	0.2083	0.0052	6.914e-06	Iridocyclitis	365120	A	T	-0.043714	0.276328	0.0193134	0.0236108	0.00290896	20.2442
1613	M03127	hypoxanthine	Known	Nucleotide	7287	rs1824583	A	G	-0.0145	0.7906	0.0031	3.381e-06	Iridocyclitis	365120	A	G	-0.00489623	0.780659	0.0202687	0.809116	0.00314213	21.8719
1614	M03127	hypoxanthine	Known	Nucleotide	7287	rs2113305	T	G	-0.0134	0.2651	0.0029	4.952e-06	Iridocyclitis	365120	T	G	-0.0117314	0.318753	0.0180143	0.5149	0.0030666	21.3446
1615	M03127	hypoxanthine	Known	Nucleotide	7287	rs2145985	T	C	-0.0152	0.16	0.0033	3.911e-06	Iridocyclitis	365120	T	C	-0.000527253	0.134538	0.0246436	0.98293	0.00304728	21.2097
1616	M03127	hypoxanthine	Known	Nucleotide	7287	rs2247330	T	C	0.0124	0.6524	0.0025	4.564e-07	Iridocyclitis	365120	T	C	0.0348525	0.625832	0.0173173	0.0441591	0.00353187	24.5945
1617	M03127	hypoxanthine	Known	Nucleotide	7287	rs275721	A	C	-0.016	0.509	0.003	9.643e-08	Iridocyclitis	365120	A	C	0.00864255	0.444302	0.0168926	0.60892	0.00544449	28.4335
1618	M03127	hypoxanthine	Known	Nucleotide	7287	rs2900071	T	C	-0.014	0.2178	0.0031	7.459e-06	Iridocyclitis	365120	T	C	0.0165434	0.242568	0.0195933	0.39848	0.00292979	20.3895
1619	M03127	hypoxanthine	Known	Nucleotide	7287	rs2939707	A	C	0.0109	0.5698	0.0024	7.392e-06	Iridocyclitis	365120	A	C	0.0351522	0.586443	0.0170345	0.0390571	0.00296292	20.6208
1620	M03127	hypoxanthine	Known	Nucleotide	7287	rs3793568	A	T	-0.0133	0.2657	0.003	8.887e-06	Iridocyclitis	365120	A	T	-0.00290213	0.275675	0.0188903	0.877901	0.00282365	19.6488
1621	M03127	hypoxanthine	Known	Nucleotide	7287	rs4147184	A	G	0.0112	0.6082	0.0025	6.728e-06	Iridocyclitis	365120	A	G	0.0252099	0.695029	0.0183223	0.16885	0.00288323	20.0646
1622	M03127	hypoxanthine	Known	Nucleotide	7287	rs4676313	T	C	0.0179	0.8778	0.0039	3.535e-06	Iridocyclitis	365120	T	C	-0.00541344	0.90071	0.0280627	0.847033	0.00302579	21.0597
1623	M03127	hypoxanthine	Known	Nucleotide	7287	rs4776752	A	G	0.0178	0.1512	0.0039	4.234e-06	Iridocyclitis	365120	A	G	-0.0312447	0.201594	0.0208998	0.134921	0.00299218	20.825
1624	M03127	hypoxanthine	Known	Nucleotide	7287	rs6459467	A	G	0.0202	0.3888	0.0025	1.931e-16	Iridocyclitis	365120	A	G	0.00105647	0.507046	0.0167615	0.949743	0.00931826	65.2676
1625	M03127	hypoxanthine	Known	Nucleotide	7287	rs6567408	C	G	0.0134	0.3922	0.003	8.066e-06	Iridocyclitis	365120	C	G	0.00795825	0.28288	0.018718	0.670715	0.00286615	19.9454
1626	M03127	hypoxanthine	Known	Nucleotide	7287	rs7644390	A	T	0.0129	0.3478	0.0025	1.756e-07	Iridocyclitis	365120	A	T	0.00414927	0.370301	0.0173567	0.81106	0.00382133	26.6179
1627	M03127	hypoxanthine	Known	Nucleotide	7287	rs7924591	T	C	0.0108	0.5985	0.0024	9.521e-06	Iridocyclitis	365120	T	C	0.00738902	0.662557	0.0177844	0.677791	0.00290896	20.2442
1628	M03127	hypoxanthine	Known	Nucleotide	7287	rs9379061	C	G	-0.0456	0.9562	0.0099	3.918e-06	Iridocyclitis	365120	C	G	0.0428395	0.958974	0.0424218	0.312569	0.012012	21.1915
1629	M03141	betaine	Known	Amino acid	7806	rs10153066	T	G	0.0085	0.4356	0.0018	2.118e-06	Iridocyclitis	365120	T	G	0.0130531	0.357539	0.017494	0.455579	0.00302188	22.2933
1630	M03141	betaine	Known	Amino acid	7806	rs11943623	A	G	-0.0115	0.1709	0.0026	8.402e-06	Iridocyclitis	365120	A	G	-0.00399169	0.130702	0.0252247	0.874263	0.00265213	19.5583
1631	M03141	betaine	Known	Amino acid	7806	rs12151827	T	C	-0.0141	0.8159	0.0026	6.347e-08	Iridocyclitis	365120	T	C	0.00108121	0.830576	0.022328	0.961378	0.0039816	29.4018
1632	M03141	betaine	Known	Amino acid	7806	rs12190141	A	G	0.0616	0.9723	0.0139	9.9e-06	Iridocyclitis	365120	A	G	0.029036	0.96395	0.045124	0.519919	0.0110419	19.6172
1633	M03141	betaine	Known	Amino acid	7806	rs12569219	A	C	-0.0118	0.1612	0.0026	5.823e-06	Iridocyclitis	365120	A	C	-0.0154306	0.147951	0.023569	0.512661	0.00279192	20.592
1634	M03141	betaine	Known	Amino acid	7806	rs1535039	T	C	0.0175	0.912	0.0035	4.491e-07	Iridocyclitis	365120	T	C	0.169186	0.945975	0.0391528	1.55196e-05	0.00338662	24.9932
1635	M03141	betaine	Known	Amino acid	7806	rs164372	T	C	0.012	0.8036	0.0025	2.641e-06	Iridocyclitis	365120	T	C	0.0100566	0.758693	0.0195908	0.607719	0.00312193	23.0337
1636	M03141	betaine	Known	Amino acid	7806	rs16876394	T	C	0.0304	0.8993	0.0034	1.488e-19	Iridocyclitis	365120	T	C	-0.012087	0.908412	0.029172	0.678628	0.0107497	79.9229
1637	M03141	betaine	Known	Amino acid	7806	rs17750747	T	C	0.0164	0.9165	0.0035	2.885e-06	Iridocyclitis	365120	T	C	0.144422	0.949009	0.0399523	0.000300518	0.00297548	21.9499
1638	M03141	betaine	Known	Amino acid	7806	rs2396726	T	C	-0.0179	0.5395	0.0039	4.519e-06	Iridocyclitis	365120	T	C	-0.0202661	0.509262	0.0168317	0.228573	0.0118343	21.0418
1639	M03141	betaine	Known	Amino acid	7806	rs3797248	A	G	0.012	0.1651	0.0026	4.624e-06	Iridocyclitis	365120	A	G	0.00777477	0.200292	0.0210369	0.711697	0.00288708	21.296
1640	M03141	betaine	Known	Amino acid	7806	rs4327704	A	C	-0.0219	0.9547	0.005	9.94e-06	Iridocyclitis	365120	A	C	-0.0469739	0.957205	0.0414939	0.257606	0.00260086	19.1792
1641	M03141	betaine	Known	Amino acid	7806	rs4646359	T	C	-0.0083	0.5297	0.0018	3.202e-06	Iridocyclitis	365120	T	C	0.0220303	0.482977	0.0168086	0.189974	0.00288176	21.2566
1642	M03141	betaine	Known	Amino acid	7806	rs495360	A	C	-0.019	0.497	0.003	2.399e-10	Iridocyclitis	365120	A	C	-0.00939478	0.529252	0.0169337	0.579033	0.00711428	40.0968
1643	M03141	betaine	Known	Amino acid	7806	rs567754	T	C	0.0162	0.3247	0.0025	4.962e-11	Iridocyclitis	365120	T	C	0.00470247	0.402915	0.0172103	0.784672	0.00567515	41.979
1644	M03141	betaine	Known	Amino acid	7806	rs6908726	C	G	0.0155	0.9098	0.0035	7.173e-06	Iridocyclitis	365120	C	G	0.146732	0.947232	0.0393519	0.000192464	0.00265871	19.6069
1645	M03141	betaine	Known	Amino acid	7806	rs7126003	T	C	0.0185	0.6259	0.0039	2.575e-06	Iridocyclitis	365120	T	C	-0.00898532	0.599665	0.0171961	0.601308	0.0126307	22.4761
1646	M03141	betaine	Known	Amino acid	7806	rs715	T	C	0.0221	0.713	0.0025	2.077e-19	Iridocyclitis	365120	T	C	-0.0153151	0.688068	0.0181742	0.399408	0.0105103	78.1244
1647	M03141	betaine	Known	Amino acid	7806	rs7668550	T	G	-0.0368	0.0157	0.0081	5.536e-06	Iridocyclitis	365120	T	G	0.0357292	0.0101685	0.0841376	0.67109	0.00279774	20.6351
1648	M03141	betaine	Known	Amino acid	7806	rs7781104	T	C	0.0208	0.2683	0.0047	7.755e-06	Iridocyclitis	365120	T	C	-0.0314072	0.211062	0.0207376	0.129898	0.0110117	19.5631
1649	M03141	betaine	Known	Amino acid	7806	rs7896866	A	C	0.0108	0.2982	0.0024	8.34e-06	Iridocyclitis	365120	A	C	-0.00954442	0.378983	0.0173432	0.582095	0.00274493	20.2445
1650	M03141	betaine	Known	Amino acid	7806	rs9462856	T	C	-0.0093	0.4711	0.0018	1.995e-07	Iridocyclitis	365120	T	C	-0.0162567	0.552542	0.0169729	0.338162	0.00361532	26.6872
1651	M03141	betaine	Known	Amino acid	7806	rs9886534	T	C	-0.0079	0.5101	0.0018	8.744e-06	Iridocyclitis	365120	T	C	-0.00605269	0.435308	0.0169455	0.720953	0.0026114	19.2571
1652	M03147	xanthine	Known	Nucleotide	6845	rs11250123	A	G	-0.0494	0.043	0.0097	3.833e-07	Iridocyclitis	365120	A	G	-0.0406484	0.0277018	0.0513401	0.428508	0.0146208	25.9068
1653	M03147	xanthine	Known	Nucleotide	6845	rs4673167	A	G	-0.021	0.889	0.0044	1.702e-06	Iridocyclitis	365120	A	G	0.089135	0.94819	0.0380867	0.0192673	0.0034842	22.7719
1654	M03147	xanthine	Known	Nucleotide	6845	rs4694292	T	C	0.0201	0.1089	0.0045	6.439e-06	Iridocyclitis	365120	T	C	0.00282791	0.0997376	0.0281228	0.919903	0.00305299	19.945
1655	M10642	caprate (10:0)	Known	Lipid	7799	rs10514491	T	C	0.0094	0.6781	0.0017	4.46e-08	Iridocyclitis	365120	T	C	0.0172491	0.717215	0.018655	0.355155	0.00390499	30.5666
1656	M10642	caprate (10:0)	Known	Lipid	7799	rs11196097	A	G	0.0111	0.1128	0.0025	9.83e-06	Iridocyclitis	365120	A	G	0.0247723	0.0700526	0.0330368	0.453351	0.00252134	19.7085
1657	M10642	caprate (10:0)	Known	Lipid	7799	rs11664190	T	C	-0.0082	0.592	0.0016	6.47e-07	Iridocyclitis	365120	T	C	-0.0268898	0.659655	0.017735	0.12947	0.00335652	26.2589
1658	M10642	caprate (10:0)	Known	Lipid	7799	rs12136055	T	C	-0.0731	0.0129	0.0153	1.75e-06	Iridocyclitis	365120	T	C	-0.262246	0.00437992	0.131513	0.0461445	0.00291839	22.8213
1659	M10642	caprate (10:0)	Known	Lipid	7799	rs12586821	T	C	0.0129	0.1222	0.0025	1.62e-07	Iridocyclitis	365120	T	C	-0.00691002	0.126897	0.0252952	0.784719	0.00340236	26.6188
1660	M10642	caprate (10:0)	Known	Lipid	7799	rs13380271	T	C	-0.0077	0.4149	0.0016	2.9e-06	Iridocyclitis	365120	T	C	-0.00941412	0.383416	0.0172849	0.585998	0.00296084	23.1542
1661	M10642	caprate (10:0)	Known	Lipid	7799	rs1391933	T	G	-0.0075	0.4399	0.0016	5.79e-06	Iridocyclitis	365120	T	G	0.0333092	0.437701	0.0169527	0.0494333	0.00280945	21.967
1662	M10642	caprate (10:0)	Known	Lipid	7799	rs1530919	A	G	0.0076	0.3006	0.0017	5.92e-06	Iridocyclitis	365120	A	G	0.0126825	0.307028	0.0181937	0.485752	0.00255611	19.981
1663	M10642	caprate (10:0)	Known	Lipid	7799	rs1549556	T	C	-0.0075	0.3719	0.0017	7.95e-06	Iridocyclitis	365120	T	C	-0.0233812	0.339503	0.0177256	0.187149	0.00248945	19.4587
1664	M10642	caprate (10:0)	Known	Lipid	7799	rs1576171	A	T	-0.043	0.984	0.009	1.77e-06	Iridocyclitis	365120	A	T	-0.000764622	0.643533	0.017492	0.965134	0.00291839	22.8213
1665	M10642	caprate (10:0)	Known	Lipid	7799	rs17169194	A	C	-0.0117	0.8806	0.0026	6.65e-06	Iridocyclitis	365120	A	C	0.0340268	0.902815	0.0285887	0.233961	0.00258976	20.2448
1666	M10642	caprate (10:0)	Known	Lipid	7799	rs17616891	A	T	-0.0076	0.6964	0.0017	4.65e-06	Iridocyclitis	365120	A	T	-0.0279426	0.808135	0.0213394	0.190385	0.00255611	19.981
1667	M10642	caprate (10:0)	Known	Lipid	7799	rs17695897	T	C	0.011	0.153	0.0025	8.03e-06	Iridocyclitis	365120	T	C	0.00818199	0.137906	0.0244596	0.737994	0.00247622	19.355
1668	M10642	caprate (10:0)	Known	Lipid	7799	rs2720692	A	G	-0.0272	0.0648	0.006	5.63e-06	Iridocyclitis	365120	A	G	-0.021711	0.10551	0.027292	0.426317	0.00262817	20.5458
1669	M10642	caprate (10:0)	Known	Lipid	7799	rs2725779	T	C	0.0077	0.4523	0.0017	3.27e-06	Iridocyclitis	365120	T	C	0.0202499	0.411896	0.0170882	0.236009	0.00262364	20.5103
1670	M10642	caprate (10:0)	Known	Lipid	7799	rs2938330	T	C	-0.0117	0.8105	0.0025	2.15e-06	Iridocyclitis	365120	T	C	-0.00125549	0.745662	0.0194452	0.94852	0.0028005	21.8968
1671	M10642	caprate (10:0)	Known	Lipid	7799	rs3781273	A	G	0.0074	0.5139	0.0017	8.52e-06	Iridocyclitis	365120	A	G	-0.00387211	0.45822	0.0169838	0.819655	0.00242367	18.9432
1672	M10642	caprate (10:0)	Known	Lipid	7799	rs4436895	C	G	-0.01	0.252	0.0022	3.47e-06	Iridocyclitis	365120	C	G	-0.00172345	0.291961	0.0184857	0.92572	0.00264221	20.6559
1673	M10642	caprate (10:0)	Known	Lipid	7799	rs4483514	T	G	0.009	0.357	0.002	6.8e-06	Iridocyclitis	365120	T	G	0.0106265	0.365222	0.017402	0.541431	0.00258976	20.2448
1674	M10642	caprate (10:0)	Known	Lipid	7799	rs4812805	C	G	-0.0109	0.8421	0.0024	5.88e-06	Iridocyclitis	365120	C	G	-0.0206669	0.822484	0.0220216	0.347996	0.00263782	20.6214
1675	M10642	caprate (10:0)	Known	Lipid	7799	rs4818244	T	C	0.0136	0.0939	0.003	6.61e-06	Iridocyclitis	365120	T	C	-0.00211622	0.136548	0.0244891	0.931137	0.00262817	20.5458
1676	M10642	caprate (10:0)	Known	Lipid	7799	rs569114	A	G	-0.0079	0.6199	0.0017	1.99e-06	Iridocyclitis	365120	A	G	0.029949	0.643156	0.0175078	0.0871525	0.00276132	21.5896
1677	M10642	caprate (10:0)	Known	Lipid	7799	rs6540619	T	C	0.0076	0.434	0.0016	3.71e-06	Iridocyclitis	365120	T	C	0.0125029	0.583826	0.0170502	0.463375	0.00288465	22.5567
1678	M10642	caprate (10:0)	Known	Lipid	7799	rs6557106	T	C	0.0076	0.6715	0.0017	5.42e-06	Iridocyclitis	365120	T	C	-0.00681455	0.680948	0.017948	0.704181	0.00255611	19.981
1679	M10642	caprate (10:0)	Known	Lipid	7799	rs6828152	T	G	0.009	0.359	0.002	6.8e-06	Iridocyclitis	365120	T	G	0.0165585	0.355788	0.0175775	0.346178	0.00258976	20.2448
1680	M10642	caprate (10:0)	Known	Lipid	7799	rs7735310	T	G	-0.0078	0.7188	0.0017	3.38e-06	Iridocyclitis	365120	T	G	0.0134763	0.695851	0.0182331	0.459838	0.00269204	21.0465
1681	M10642	caprate (10:0)	Known	Lipid	7799	rs7859597	A	G	-0.009	0.737	0.002	6.8e-06	Iridocyclitis	365120	A	G	0.066047	0.806292	0.0215479	0.00217576	0.00258976	20.2448
1682	M10642	caprate (10:0)	Known	Lipid	7799	rs8043217	A	G	0.009	0.524	0.0016	2.79e-08	Iridocyclitis	365120	A	G	0.0222864	0.541012	0.0169365	0.188214	0.00404062	31.6325
1683	M10642	caprate (10:0)	Known	Lipid	7799	rs8128639	A	C	-0.0113	0.1698	0.0025	6.51e-06	Iridocyclitis	365120	A	C	0.0152631	0.194832	0.0212281	0.472137	0.00261277	20.4252
1684	M10642	caprate (10:0)	Known	Lipid	7799	rs947099	A	G	-0.008	0.3625	0.0017	1.22e-06	Iridocyclitis	365120	A	G	0.0153751	0.304495	0.0183058	0.400965	0.00283147	22.1396
1685	M10642	caprate (10:0)	Known	Lipid	7799	rs9529827	T	C	-0.0397	0.9843	0.0087	5.14e-06	Iridocyclitis	365120	T	C	0.0381844	0.974472	0.0536501	0.476632	0.00266284	20.8176
1686	M11438	phosphate	Known	Energy	7789	rs10404980	A	G	-0.0744	0.9877	0.0158	2.337e-06	Iridocyclitis	365120	A	G	-0.0628138	0.993096	0.103834	0.545218	0.0124139	22.1482
1687	M11438	phosphate	Known	Energy	7789	rs1466522	T	C	-0.0067	0.7645	0.0013	3.149e-07	Iridocyclitis	365120	T	C	0.00977706	0.695485	0.018257	0.592288	0.00360528	26.5549
1688	M11438	phosphate	Known	Energy	7789	rs4641759	T	C	-0.0135	0.7521	0.003	6.66e-06	Iridocyclitis	365120	T	C	-0.0121304	0.640678	0.0174905	0.487972	0.0113493	20.227
1689	M11438	phosphate	Known	Energy	7789	rs6126354	T	C	-0.0134	0.7906	0.0029	5.463e-06	Iridocyclitis	365120	T	C	-0.0107916	0.548251	0.0169337	0.523938	0.0119589	21.3266
1690	M12017	3-methoxytyrosine	Known	Amino acid	5997	rs10012175	T	C	0.0194	0.1065	0.0043	5.781e-06	Iridocyclitis	365120	T	C	0.0312064	0.127191	0.0252632	0.216736	0.00358589	20.3476
1691	M12017	3-methoxytyrosine	Known	Amino acid	5997	rs10800623	A	G	-0.0262	0.2767	0.0058	6.168e-06	Iridocyclitis	365120	A	G	0.00967124	0.391373	0.0173191	0.576561	0.0138586	20.3774
1692	M12017	3-methoxytyrosine	Known	Amino acid	5997	rs10963172	A	G	0.0352	0.9724	0.0078	6.987e-06	Iridocyclitis	365120	A	G	-0.0391701	0.939928	0.035142	0.265012	0.00358778	20.3583
1693	M12017	3-methoxytyrosine	Known	Amino acid	5997	rs11192702	A	G	-0.0275	0.0456	0.0062	7.881e-06	Iridocyclitis	365120	A	G	-0.0522372	0.0229093	0.0564226	0.354539	0.00346629	19.6666
1694	M12017	3-methoxytyrosine	Known	Amino acid	5997	rs11564710	A	C	0.0166	0.3886	0.0034	9.788e-07	Iridocyclitis	365120	A	C	0.0156815	0.368332	0.0174333	0.368381	0.00419684	23.8289
1695	M12017	3-methoxytyrosine	Known	Amino acid	5997	rs12131781	A	G	0.0126	0.7091	0.0027	2.588e-06	Iridocyclitis	365120	A	G	-0.00520935	0.734671	0.0191679	0.785796	0.00383562	21.7701
1696	M12017	3-methoxytyrosine	Known	Amino acid	5997	rs12538514	C	G	0.0124	0.3714	0.0026	2.434e-06	Iridocyclitis	365120	C	G	-0.00467175	0.368228	0.0173919	0.788225	0.00400538	22.7375
1697	M12017	3-methoxytyrosine	Known	Amino acid	5997	rs12815706	A	G	0.019	0.2806	0.0039	9.104e-07	Iridocyclitis	365120	A	G	0.00226766	0.439505	0.017099	0.894494	0.00417878	23.726
1698	M12017	3-methoxytyrosine	Known	Amino acid	5997	rs339707	T	G	-0.0142	0.6768	0.0026	6.347e-08	Iridocyclitis	365120	T	G	-0.011996	0.726051	0.0188568	0.52467	0.0052461	29.8179
1699	M12017	3-methoxytyrosine	Known	Amino acid	5997	rs6442530	T	C	-0.026	0.3254	0.0055	2.745e-06	Iridocyclitis	365120	T	C	-0.00275634	0.256952	0.0191571	0.885595	0.0151573	22.3163
1700	M12017	3-methoxytyrosine	Known	Amino acid	5997	rs6592988	T	C	0.0167	0.1439	0.0035	2.4e-06	Iridocyclitis	365120	T	C	-0.0253437	0.096022	0.0285514	0.374728	0.00400906	22.7585
1701	M12017	3-methoxytyrosine	Known	Amino acid	5997	rs7253109	T	G	0.0125	0.3395	0.0026	2.343e-06	Iridocyclitis	365120	T	G	-0.0486462	0.376316	0.0174773	0.00537948	0.00406998	23.1057
1702	M12017	3-methoxytyrosine	Known	Amino acid	5997	rs7514881	C	G	0.012	0.2524	0.0027	8.532e-06	Iridocyclitis	365120	C	G	-0.00761709	0.260853	0.019072	0.689609	0.00348026	19.7461
1703	M12017	3-methoxytyrosine	Known	Amino acid	5997	rs7908166	A	G	-0.0356	0.9724	0.0079	7.678e-06	Iridocyclitis	365120	A	G	0.00658836	0.981112	0.0622336	0.915689	0.0035775	20.2998
1704	M12017	3-methoxytyrosine	Known	Amino acid	5997	rs9323203	A	C	-0.0118	0.7331	0.0027	9.5e-06	Iridocyclitis	365120	A	C	0.000808291	0.70613	0.0184019	0.964965	0.0033656	19.0934
1705	M12035	pelargonate (9:0)	Known	Lipid	7803	rs10435813	A	G	0.0114	0.8033	0.0026	8.312e-06	Iridocyclitis	365120	A	G	-0.0142628	0.804386	0.0212358	0.501812	0.00260668	19.2196
1706	M12035	pelargonate (9:0)	Known	Lipid	7803	rs10514491	T	C	0.0122	0.6801	0.0024	6.729e-07	Iridocyclitis	365120	T	C	0.0172491	0.717215	0.018655	0.355155	0.00350052	25.8333
1707	M12035	pelargonate (9:0)	Known	Lipid	7803	rs10738508	A	G	-0.008	0.3472	0.0018	6.613e-06	Iridocyclitis	365120	A	G	-0.00580672	0.364477	0.0174227	0.738919	0.00267811	19.7477
1708	M12035	pelargonate (9:0)	Known	Lipid	7803	rs10848204	T	C	0.0093	0.5451	0.0018	1.258e-07	Iridocyclitis	365120	T	C	0.00502472	0.578314	0.016991	0.767437	0.00361581	26.6872
1709	M12035	pelargonate (9:0)	Known	Lipid	7803	rs10967809	C	G	0.0082	0.5893	0.0017	2.641e-06	Iridocyclitis	365120	C	G	-0.0161459	0.613226	0.0172765	0.350016	0.00315295	23.2601
1710	M12035	pelargonate (9:0)	Known	Lipid	7803	rs1097296	T	C	0.0078	0.3933	0.0018	9.221e-06	Iridocyclitis	365120	T	C	0.0178853	0.33553	0.0177903	0.314734	0.00254622	18.7727
1711	M12035	pelargonate (9:0)	Known	Lipid	7803	rs11734565	T	C	0.0248	0.0402	0.0056	9.288e-06	Iridocyclitis	365120	T	C	-0.0588047	0.0644787	0.0344094	0.0874561	0.00265907	19.6069
1712	M12035	pelargonate (9:0)	Known	Lipid	7803	rs11895467	T	G	0.0094	0.3807	0.0018	8.425e-08	Iridocyclitis	365120	T	G	0.00853831	0.289746	0.0184993	0.644405	0.0036937	27.2642
1713	M12035	pelargonate (9:0)	Known	Lipid	7803	rs11937702	A	G	0.0157	0.1122	0.0033	2.387e-06	Iridocyclitis	365120	A	G	0.0694075	0.0660969	0.0339124	0.0406912	0.00306758	22.6284
1714	M12035	pelargonate (9:0)	Known	Lipid	7803	rs1229590	A	G	-0.0084	0.505	0.0018	5.231e-06	Iridocyclitis	365120	A	G	-0.00229172	0.581155	0.0170552	0.89311	0.00295181	21.7719
1715	M12035	pelargonate (9:0)	Known	Lipid	7803	rs1447842	A	G	0.0082	0.5745	0.0017	2.849e-06	Iridocyclitis	365120	A	G	0.000892971	0.499035	0.0167997	0.957609	0.00315295	23.2601
1716	M12035	pelargonate (9:0)	Known	Lipid	7803	rs16886123	A	G	-0.0119	0.8616	0.0026	3.714e-06	Iridocyclitis	365120	A	G	0.0397558	0.903799	0.0286013	0.164529	0.00283969	20.9425
1717	M12035	pelargonate (9:0)	Known	Lipid	7803	rs16944339	A	T	-0.0228	0.1545	0.0049	3.751e-06	Iridocyclitis	365120	A	T	-0.0102478	0.243473	0.0195612	0.60036	0.0121114	21.6265
1718	M12035	pelargonate (9:0)	Known	Lipid	7803	rs1846975	A	G	0.0083	0.3554	0.0018	2.56e-06	Iridocyclitis	365120	A	G	-0.0144171	0.242328	0.0196273	0.462616	0.00288215	21.2566
1719	M12035	pelargonate (9:0)	Known	Lipid	7803	rs1938479	T	C	-0.01	0.6445	0.0018	1.784e-08	Iridocyclitis	365120	T	C	-0.0362569	0.747705	0.0193294	0.0606918	0.00417825	30.8558
1720	M12035	pelargonate (9:0)	Known	Lipid	7803	rs2049534	T	C	-0.0082	0.5044	0.0018	3.175e-06	Iridocyclitis	365120	T	C	-0.00636569	0.501363	0.0168089	0.704904	0.00281331	20.7474
1721	M12035	pelargonate (9:0)	Known	Lipid	7803	rs2147618	A	C	-0.0081	0.5036	0.0018	5.308e-06	Iridocyclitis	365120	A	C	-0.00140283	0.505377	0.0167722	0.933343	0.0027453	20.2445
1722	M12035	pelargonate (9:0)	Known	Lipid	7803	rs2286396	T	C	0.0117	0.1505	0.0026	5.595e-06	Iridocyclitis	365120	T	C	-0.0116094	0.169508	0.0224024	0.604305	0.0027453	20.2445
1723	M12035	pelargonate (9:0)	Known	Lipid	7803	rs2863202	T	C	0.0114	0.178	0.0025	6.934e-06	Iridocyclitis	365120	T	C	-0.000223108	0.325468	0.017937	0.990076	0.00281879	20.7879
1724	M12035	pelargonate (9:0)	Known	Lipid	7803	rs4646880	A	G	-0.0085	0.5434	0.0018	1.498e-06	Iridocyclitis	365120	A	G	6.97747e-05	0.476978	0.0168851	0.996703	0.00302229	22.2933
1725	M12035	pelargonate (9:0)	Known	Lipid	7803	rs4834846	A	G	0.0079	0.5501	0.0018	6.516e-06	Iridocyclitis	365120	A	G	-0.00949526	0.546233	0.0168791	0.573744	0.00261175	19.2571
1726	M12035	pelargonate (9:0)	Known	Lipid	7803	rs4848532	T	C	-0.0079	0.4842	0.0018	9.764e-06	Iridocyclitis	365120	T	C	-0.00503187	0.443895	0.016886	0.765709	0.00261175	19.2571
1727	M12035	pelargonate (9:0)	Known	Lipid	7803	rs511545	T	C	0.0081	0.583	0.0018	4.633e-06	Iridocyclitis	365120	T	C	-0.0164477	0.513383	0.0168033	0.327659	0.0027453	20.2445
1728	M12035	pelargonate (9:0)	Known	Lipid	7803	rs630782	T	C	0.0077	0.4728	0.0017	9.38e-06	Iridocyclitis	365120	T	C	-0.0123436	0.469592	0.0168171	0.462955	0.0027812	20.51
1729	M12035	pelargonate (9:0)	Known	Lipid	7803	rs6864461	C	G	0.0088	0.3644	0.0018	6.755e-07	Iridocyclitis	365120	C	G	0.0295277	0.291982	0.0184624	0.109745	0.00323869	23.8947
1730	M12035	pelargonate (9:0)	Known	Lipid	7803	rs7002819	T	C	0.008	0.5269	0.0018	6.153e-06	Iridocyclitis	365120	T	C	-0.0028319	0.587686	0.017137	0.868747	0.00267811	19.7477
1731	M12035	pelargonate (9:0)	Known	Lipid	7803	rs7136574	T	C	0.0093	0.4345	0.0018	1.325e-07	Iridocyclitis	365120	T	C	-0.0131095	0.402848	0.0171462	0.444528	0.00361581	26.6872
1732	M12035	pelargonate (9:0)	Known	Lipid	7803	rs7214330	T	C	0.0144	0.1256	0.0032	9.757e-06	Iridocyclitis	365120	T	C	0.00485051	0.164351	0.0226599	0.830503	0.0027453	20.2445
1733	M12035	pelargonate (9:0)	Known	Lipid	7803	rs7642054	T	C	-0.0171	0.5887	0.0037	4.638e-06	Iridocyclitis	365120	T	C	0.0307635	0.55836	0.0169055	0.0688002	0.0119502	21.3352
1734	M12035	pelargonate (9:0)	Known	Lipid	7803	rs7809262	A	G	-0.0088	0.425	0.0017	4.409e-07	Iridocyclitis	365120	A	G	-0.014108	0.439361	0.0169397	0.404938	0.0036295	26.7886
1735	M12035	pelargonate (9:0)	Known	Lipid	7803	rs8015724	T	C	-0.0078	0.3913	0.0018	9.164e-06	Iridocyclitis	365120	T	C	-0.0401421	0.403248	0.0171275	0.0190924	0.00254622	18.7727
1736	M12035	pelargonate (9:0)	Known	Lipid	7803	rs8079173	A	G	0.0119	0.1414	0.0026	3.422e-06	Iridocyclitis	365120	A	G	0.0370248	0.228355	0.0200078	0.0642377	0.00283969	20.9425
1737	M12035	pelargonate (9:0)	Known	Lipid	7803	rs899227	A	G	-0.0084	0.3958	0.0018	2.971e-06	Iridocyclitis	365120	A	G	0.0138196	0.536438	0.0168893	0.413217	0.00295181	21.7719
1738	M12035	pelargonate (9:0)	Known	Lipid	7803	rs9033	A	G	0.0082	0.5521	0.0018	4.24e-06	Iridocyclitis	365120	A	G	0.00101745	0.53661	0.0169265	0.952068	0.00281331	20.7474
1739	M12035	pelargonate (9:0)	Known	Lipid	7803	rs9513489	T	C	0.0078	0.5888	0.0018	8.48e-06	Iridocyclitis	365120	T	C	0.0198327	0.598278	0.017196	0.248773	0.00254622	18.7727
1740	M12067	undecanoate (11:0)	Known	Lipid	7500	rs10435813	A	G	0.0081	0.8067	0.0018	4.009e-06	Iridocyclitis	365120	A	G	-0.0142628	0.804386	0.0212358	0.501812	0.00285161	20.2443
1741	M12067	undecanoate (11:0)	Known	Lipid	7500	rs10520198	A	G	0.0186	0.0296	0.0041	5.637e-06	Iridocyclitis	365120	A	G	0.0335292	0.0472307	0.03946	0.395491	0.00289803	20.5748
1742	M12067	undecanoate (11:0)	Known	Lipid	7500	rs10839561	C	G	-0.0177	0.9453	0.0039	6.461e-06	Iridocyclitis	365120	C	G	0.0558713	0.930057	0.0331986	0.0923868	0.00290042	20.5918
1743	M12067	undecanoate (11:0)	Known	Lipid	7500	rs1122530	A	G	-0.0094	0.8519	0.0018	1.491e-07	Iridocyclitis	365120	A	G	0.0760735	0.876964	0.025939	0.00335946	0.0038366	27.2639
1744	M12067	undecanoate (11:0)	Known	Lipid	7500	rs11912450	A	T	-0.0078	0.1939	0.0018	8.581e-06	Iridocyclitis	365120	A	T	0.0305016	0.223677	0.020144	0.129981	0.00264484	18.7725
1745	M12067	undecanoate (11:0)	Known	Lipid	7500	rs12116440	T	C	-0.0679	0.0144	0.0138	9.283e-07	Iridocyclitis	365120	T	C	-0.125706	0.00689876	0.10384	0.226057	0.0136682	24.1815
1746	M12067	undecanoate (11:0)	Known	Lipid	7500	rs1216886	A	G	-0.008	0.858	0.0018	6.882e-06	Iridocyclitis	365120	A	G	-0.0142612	0.872564	0.0251296	0.57037	0.00278183	19.7475
1747	M12067	undecanoate (11:0)	Known	Lipid	7500	rs12826254	T	C	0.0091	0.1364	0.0018	7.048e-07	Iridocyclitis	365120	T	C	0.0143245	0.13966	0.0242386	0.554534	0.00359649	25.5514
1748	M12067	undecanoate (11:0)	Known	Lipid	7500	rs1408276	A	C	-0.043	0.955	0.0094	4.59e-06	Iridocyclitis	365120	A	C	-0.00103633	0.968236	0.0480694	0.9828	0.0118363	20.9018
1749	M12067	undecanoate (11:0)	Known	Lipid	7500	rs16883391	A	C	-0.0084	0.1921	0.0017	1.199e-06	Iridocyclitis	365120	A	C	-0.0247425	0.24762	0.0194463	0.203249	0.00343614	24.4083
1750	M12067	undecanoate (11:0)	Known	Lipid	7500	rs17031632	A	G	0.0133	0.9284	0.0027	5.693e-07	Iridocyclitis	365120	A	G	0.0110568	0.901709	0.0281836	0.694828	0.00341504	24.2579
1751	M12067	undecanoate (11:0)	Known	Lipid	7500	rs170631	C	G	-0.0208	0.8913	0.0043	1.777e-06	Iridocyclitis	365120	C	G	0.0152469	0.920922	0.0311316	0.624307	0.0132166	23.3718
1752	M12067	undecanoate (11:0)	Known	Lipid	7500	rs17094565	A	T	-0.0125	0.9357	0.0026	1.884e-06	Iridocyclitis	365120	A	T	-0.0133995	0.925278	0.031908	0.674528	0.00325359	23.1074
1753	M12067	undecanoate (11:0)	Known	Lipid	7500	rs17103129	T	C	-0.0154	0.9595	0.0035	8.975e-06	Iridocyclitis	365120	T	C	-0.00340863	0.949915	0.0387964	0.929988	0.00272662	19.3545
1754	M12067	undecanoate (11:0)	Known	Lipid	7500	rs17145331	T	C	-0.0091	0.8525	0.0018	3.582e-07	Iridocyclitis	365120	T	C	-1.97793e-05	0.777752	0.020216	0.999219	0.00359649	25.5514
1755	M12067	undecanoate (11:0)	Known	Lipid	7500	rs17233321	A	G	-0.0175	0.9519	0.0034	3.736e-07	Iridocyclitis	365120	A	G	-0.0352341	0.934245	0.0342309	0.303335	0.00372736	26.4847
1756	M12067	undecanoate (11:0)	Known	Lipid	7500	rs1864609	A	C	-0.0091	0.8606	0.0018	3.265e-07	Iridocyclitis	365120	A	C	-0.00337585	0.804802	0.0212015	0.87349	0.00359649	25.5514
1757	M12067	undecanoate (11:0)	Known	Lipid	7500	rs196885	T	C	-0.0086	0.8501	0.0018	1.22e-06	Iridocyclitis	365120	T	C	-0.0049452	0.812185	0.0215295	0.81833	0.00321336	22.8207
1758	M12067	undecanoate (11:0)	Known	Lipid	7500	rs2471075	A	G	-0.0176	0.9318	0.0036	8.386e-07	Iridocyclitis	365120	A	G	0.0297679	0.938844	0.0358722	0.406633	0.00336405	23.8945
1759	M12067	undecanoate (11:0)	Known	Lipid	7500	rs2944772	C	G	-0.0079	0.8193	0.0018	7.038e-06	Iridocyclitis	365120	C	G	0.000713057	0.78752	0.0205263	0.972288	0.00271291	19.2569
1760	M12067	undecanoate (11:0)	Known	Lipid	7500	rs4519482	A	T	-0.0091	0.291	0.0017	8.791e-08	Iridocyclitis	365120	A	T	-0.00282222	0.396634	0.0171854	0.869556	0.00403029	28.6459
1761	M12067	undecanoate (11:0)	Known	Lipid	7500	rs6140831	A	C	0.0089	0.5484	0.0016	5.398e-08	Iridocyclitis	365120	A	C	-0.0210869	0.654396	0.0176608	0.23248	0.00435063	30.9327
1762	M12067	undecanoate (11:0)	Known	Lipid	7500	rs686321	T	C	0.0082	0.8232	0.0017	2.138e-06	Iridocyclitis	365120	T	C	0.000483437	0.81688	0.021868	0.982363	0.00327499	23.2599
1763	M12067	undecanoate (11:0)	Known	Lipid	7500	rs6967282	A	G	0.0088	0.797	0.0017	3.962e-07	Iridocyclitis	365120	A	G	-0.00153662	0.789764	0.0205918	0.940515	0.00376992	26.7883
1764	M12067	undecanoate (11:0)	Known	Lipid	7500	rs7069652	A	C	-0.0088	0.1869	0.0017	4.028e-07	Iridocyclitis	365120	A	C	0.00563356	0.143629	0.0239044	0.813689	0.00376992	26.7883
1765	M12067	undecanoate (11:0)	Known	Lipid	7500	rs7134822	A	G	-0.0164	0.9597	0.0035	3.872e-06	Iridocyclitis	365120	A	G	-0.0584763	0.945346	0.0371514	0.115487	0.0030911	21.9497
1766	M12067	undecanoate (11:0)	Known	Lipid	7500	rs7279224	A	T	0.0077	0.6952	0.0017	6.868e-06	Iridocyclitis	365120	A	T	-0.0378717	0.660441	0.0177927	0.0332958	0.0028889	20.5098
1767	M12067	undecanoate (11:0)	Known	Lipid	7500	rs7666900	T	C	0.0089	0.1418	0.0018	6.927e-07	Iridocyclitis	365120	T	C	0.0697862	0.103318	0.0277339	0.0118601	0.00344067	24.4406
1768	M12129	beta-hydroxyisovalerate	Known	Amino acid	7283	rs10494270	A	G	0.0119	0.7114	0.0027	8.63e-06	Iridocyclitis	365120	A	G	-0.00513394	0.750338	0.019363	0.790901	0.00282203	19.4196
1769	M12129	beta-hydroxyisovalerate	Known	Amino acid	7283	rs10945649	A	T	0.0212	0.1287	0.0036	4.291e-09	Iridocyclitis	365120	A	T	0.0188361	0.121937	0.0257545	0.464553	0.00502691	34.6689
1770	M12129	beta-hydroxyisovalerate	Known	Amino acid	7283	rs11605057	T	C	-0.0202	0.8787	0.0043	2.238e-06	Iridocyclitis	365120	T	C	-0.0433177	0.920546	0.0310763	0.163344	0.00320475	22.0617
1771	M12129	beta-hydroxyisovalerate	Known	Amino acid	7283	rs1185260	A	G	-0.0191	0.1225	0.0036	1.143e-07	Iridocyclitis	365120	A	G	0.00607866	0.176804	0.0220015	0.78233	0.0040842	28.1407
1772	M12129	beta-hydroxyisovalerate	Known	Amino acid	7283	rs11858062	T	C	0.0213	0.9142	0.0044	1.654e-06	Iridocyclitis	365120	T	C	0.0307327	0.839815	0.0228951	0.179491	0.00340249	23.4276
1773	M12129	beta-hydroxyisovalerate	Known	Amino acid	7283	rs11869714	A	G	-0.0126	0.7762	0.0027	4.245e-06	Iridocyclitis	365120	A	G	0.0292746	0.81176	0.0215227	0.173775	0.00316272	21.7714
1774	M12129	beta-hydroxyisovalerate	Known	Amino acid	7283	rs12325299	C	G	0.0122	0.6932	0.0027	6.937e-06	Iridocyclitis	365120	C	G	0.0078426	0.705547	0.0184227	0.670324	0.00296568	20.4111
1775	M12129	beta-hydroxyisovalerate	Known	Amino acid	7283	rs12950972	T	C	-0.0133	0.6497	0.0027	9.841e-07	Iridocyclitis	365120	T	C	0.0214062	0.581257	0.0170416	0.209074	0.00352262	24.2577
1776	M12129	beta-hydroxyisovalerate	Known	Amino acid	7283	rs1337278	A	G	0.0124	0.6107	0.0027	3.677e-06	Iridocyclitis	365120	A	G	0.00308286	0.563774	0.0169109	0.855348	0.00306342	21.0858
1777	M12129	beta-hydroxyisovalerate	Known	Amino acid	7283	rs1448817	A	G	0.0124	0.7393	0.0027	4.563e-06	Iridocyclitis	365120	A	G	-0.0112364	0.648824	0.0175949	0.52307	0.00306342	21.0858
1778	M12129	beta-hydroxyisovalerate	Known	Amino acid	7283	rs17386586	A	C	-0.0134	0.2495	0.0027	9.741e-07	Iridocyclitis	365120	A	C	0.0274404	0.190689	0.0213911	0.199564	0.0035756	24.6238
1779	M12129	beta-hydroxyisovalerate	Known	Amino acid	7283	rs2130791	A	G	0.0121	0.7132	0.0027	7.964e-06	Iridocyclitis	365120	A	G	-0.00123583	0.761849	0.0196818	0.949933	0.00291741	20.0778
1780	M12129	beta-hydroxyisovalerate	Known	Amino acid	7283	rs3778889	T	C	0.0246	0.0616	0.0053	3.416e-06	Iridocyclitis	365120	T	C	0.0225875	0.0574773	0.0360805	0.531294	0.00312882	21.5373
1781	M12129	beta-hydroxyisovalerate	Known	Amino acid	7283	rs6477873	T	C	0.0131	0.6394	0.0027	9.506e-07	Iridocyclitis	365120	T	C	-0.0100684	0.577262	0.0169784	0.553173	0.00341783	23.5336
1782	M12129	beta-hydroxyisovalerate	Known	Amino acid	7283	rs6952850	A	G	-0.012	0.6998	0.0027	6.875e-06	Iridocyclitis	365120	A	G	-0.0139448	0.630884	0.0174172	0.423343	0.00286952	19.7473
1783	M12129	beta-hydroxyisovalerate	Known	Amino acid	7283	rs7178596	A	G	-0.012	0.3535	0.0027	7.922e-06	Iridocyclitis	365120	A	G	0.0283155	0.437868	0.0169975	0.0957414	0.00286952	19.7473
1784	M12129	beta-hydroxyisovalerate	Known	Amino acid	7283	rs7446718	A	G	-0.0417	0.8591	0.0082	3.832e-07	Iridocyclitis	365120	A	G	0.00759077	0.816197	0.0216663	0.726078	0.0160442	25.8283
1785	M12129	beta-hydroxyisovalerate	Known	Amino acid	7283	rs7544738	A	G	0.0132	0.4114	0.0027	7.152e-07	Iridocyclitis	365120	A	G	-0.035996	0.35516	0.017534	0.0400802	0.00347003	23.8943
1786	M12129	beta-hydroxyisovalerate	Known	Amino acid	7283	rs7660017	A	G	-0.0131	0.3331	0.0028	2.339e-06	Iridocyclitis	365120	A	G	-0.0198098	0.30544	0.0182948	0.278894	0.00317882	21.8827
1787	M12129	beta-hydroxyisovalerate	Known	Amino acid	7283	rs789195	A	G	-0.0128	0.7657	0.0027	2.526e-06	Iridocyclitis	365120	A	G	0.0390267	0.779802	0.0202467	0.0539101	0.00326359	22.4681
1788	M12129	beta-hydroxyisovalerate	Known	Amino acid	7283	rs943251	T	G	0.0118	0.3712	0.0027	9.899e-06	Iridocyclitis	365120	T	G	-0.0303264	0.378328	0.017377	0.0809506	0.00277493	19.0946
1789	M12129	beta-hydroxyisovalerate	Known	Amino acid	7283	rs9460599	T	C	0.0302	0.2443	0.0066	4.862e-06	Iridocyclitis	365120	T	C	-0.0239755	0.246533	0.0194334	0.217305	0.0130295	20.9112
1790	M12129	beta-hydroxyisovalerate	Known	Amino acid	7283	rs9841498	T	C	0.0145	0.2663	0.0027	7.117e-08	Iridocyclitis	365120	T	C	0.000196683	0.255541	0.0192674	0.991855	0.00418418	28.8325
1791	M12261	taurodeoxycholate	Known	Lipid	1564	rs10975331	T	C	0.1208	0.0361	0.0273	9.601e-06	Iridocyclitis	365120	T	C	0.0019905	0.0585991	0.0357111	0.95555	0.0125304	19.5544
1792	M12261	taurodeoxycholate	Known	Lipid	1564	rs11241933	A	T	-0.061	0.2705	0.0125	1.053e-06	Iridocyclitis	365120	A	T	-0.00365209	0.192026	0.0213613	0.86425	0.0151992	23.7835
1793	M12261	taurodeoxycholate	Known	Lipid	1564	rs1153699	T	G	0.0602	0.2385	0.013	3.891e-06	Iridocyclitis	365120	T	G	-0.0167949	0.237793	0.0199493	0.399855	0.0137071	21.4162
1794	M12261	taurodeoxycholate	Known	Lipid	1564	rs11949031	A	G	0.0662	0.1629	0.0138	1.522e-06	Iridocyclitis	365120	A	G	0.0124989	0.141728	0.0245734	0.611008	0.0146948	22.9824
1795	M12261	taurodeoxycholate	Known	Lipid	1564	rs17022499	A	T	0.054	0.2267	0.0122	9.71e-06	Iridocyclitis	365120	A	T	-0.0321622	0.295563	0.0184276	0.0809282	0.0125378	19.5661
1796	M12261	taurodeoxycholate	Known	Lipid	1564	rs17403795	A	G	0.073	0.1166	0.0161	5.607e-06	Iridocyclitis	365120	A	G	-0.0141621	0.140541	0.0241019	0.556807	0.0131486	20.532
1797	M12261	taurodeoxycholate	Known	Lipid	1564	rs1898906	A	G	0.1378	0.0296	0.0299	4.087e-06	Iridocyclitis	365120	A	G	-0.0319041	0.00762259	0.0982063	0.745281	0.0135785	21.2125
1798	M12261	taurodeoxycholate	Known	Lipid	1564	rs2032297	C	G	0.057	0.7857	0.0123	3.852e-06	Iridocyclitis	365120	C	G	0.0400855	0.807455	0.0212571	0.0593294	0.0137268	21.4475
1799	M12261	taurodeoxycholate	Known	Lipid	1564	rs4632709	T	C	-0.1504	0.95	0.0297	3.995e-07	Iridocyclitis	365120	T	C	0.01072	0.957951	0.0418305	0.797741	0.0259384	25.5906
1800	M12261	taurodeoxycholate	Known	Lipid	1564	rs4896370	A	G	0.0555	0.3542	0.0121	4.191e-06	Iridocyclitis	365120	A	G	0.00052439	0.346761	0.0177627	0.976448	0.0134514	21.0113
1801	M12261	taurodeoxycholate	Known	Lipid	1564	rs7184864	A	G	-0.0583	0.8047	0.0131	9.144e-06	Iridocyclitis	365120	A	G	0.0493906	0.903301	0.0284606	0.0826685	0.0126733	19.7802
1802	M12261	taurodeoxycholate	Known	Lipid	1564	rs7961079	A	G	0.0527	0.6241	0.0109	1.456e-06	Iridocyclitis	365120	A	G	-0.00682864	0.675572	0.0179939	0.704318	0.0149236	23.3456
1803	M12261	taurodeoxycholate	Known	Lipid	1564	rs8137495	A	G	0.0602	0.7393	0.0135	7.8e-06	Iridocyclitis	365120	A	G	0.0154411	0.75928	0.0196908	0.432934	0.0127233	19.8592
1804	M12593	X-02973	Unknown		7759	rs10132580	T	G	0.0094	0.1734	0.0017	5.674e-08	Iridocyclitis	365120	T	G	-0.0423311	0.227134	0.0200886	0.0350994	0.00416285	30.566
1805	M12593	X-02973	Unknown		7759	rs10279326	T	C	-0.0148	0.9522	0.0033	6.517e-06	Iridocyclitis	365120	T	C	0.0474717	0.963088	0.0444776	0.285829	0.00274251	20.1084
1806	M12593	X-02973	Unknown		7759	rs10483826	A	G	-0.0078	0.7932	0.0017	4.598e-06	Iridocyclitis	365120	A	G	0.00908475	0.825181	0.0221606	0.681842	0.00287004	21.0461
1807	M12593	X-02973	Unknown		7759	rs10937658	A	G	0.0077	0.2676	0.0017	3.502e-06	Iridocyclitis	365120	A	G	-0.00118132	0.295614	0.0184561	0.948965	0.00279713	20.51
1808	M12593	X-02973	Unknown		7759	rs11715915	T	C	-0.0076	0.2789	0.0016	3.766e-06	Iridocyclitis	365120	T	C	-0.0184982	0.434669	0.0169874	0.27618	0.00307535	22.5563
1809	M12593	X-02973	Unknown		7759	rs11874996	T	C	-0.0523	0.0175	0.0115	5.616e-06	Iridocyclitis	365120	T	C	-0.0552964	0.0148027	0.0704315	0.432389	0.0116806	20.6591
1810	M12593	X-02973	Unknown		7759	rs12042948	A	G	-0.0084	0.8045	0.0017	1.402e-06	Iridocyclitis	365120	A	G	-0.00848595	0.766726	0.0198192	0.668529	0.00332704	24.4085
1811	M12593	X-02973	Unknown		7759	rs12444778	T	C	-0.0156	0.0607	0.0032	1.612e-06	Iridocyclitis	365120	T	C	0.0150237	0.083524	0.0304958	0.622262	0.00323881	23.7591
1812	M12593	X-02973	Unknown		7759	rs12896482	T	C	-0.0109	0.8919	0.0024	4.174e-06	Iridocyclitis	365120	T	C	0.0207465	0.954391	0.0405509	0.60892	0.00281224	20.6211
1813	M12593	X-02973	Unknown		7759	rs1379459	T	C	0.0079	0.8083	0.0017	3.14e-06	Iridocyclitis	365120	T	C	-0.0464842	0.759135	0.0196107	0.0177713	0.00294389	21.5893
1814	M12593	X-02973	Unknown		7759	rs1556988	A	G	-0.0077	0.7923	0.0017	5.861e-06	Iridocyclitis	365120	A	G	-0.0355209	0.808631	0.0214131	0.0971471	0.00279713	20.51
1815	M12593	X-02973	Unknown		7759	rs1615157	T	C	0.0076	0.5764	0.0016	2.224e-06	Iridocyclitis	365120	T	C	-0.0089178	0.655122	0.0177491	0.615361	0.00307535	22.5563
1816	M12593	X-02973	Unknown		7759	rs17562832	T	C	0.0118	0.0769	0.0026	4.171e-06	Iridocyclitis	365120	T	C	-0.0342283	0.067574	0.0334403	0.306041	0.00280828	20.592
1817	M12593	X-02973	Unknown		7759	rs2422370	A	G	-0.0084	0.8094	0.0018	5.964e-06	Iridocyclitis	365120	A	G	0.0193155	0.727334	0.0194593	0.320898	0.00296871	21.7718
1818	M12593	X-02973	Unknown		7759	rs2705962	A	G	0.0078	0.8068	0.0017	4.625e-06	Iridocyclitis	365120	A	G	-0.00152559	0.782199	0.020347	0.940232	0.00287004	21.0461
1819	M12593	X-02973	Unknown		7759	rs6129758	T	G	0.0078	0.843	0.0017	7.879e-06	Iridocyclitis	365120	T	G	-0.000477574	0.897888	0.0278617	0.986324	0.00287004	21.0461
1820	M12593	X-02973	Unknown		7759	rs6543699	A	G	0.0116	0.5118	0.0026	8.923e-06	Iridocyclitis	365120	A	G	0.0290612	0.554476	0.0168717	0.0849826	0.0112465	19.8826
1821	M12593	X-02973	Unknown		7759	rs6924754	A	G	0.0154	0.0606	0.0034	6.425e-06	Iridocyclitis	365120	A	G	-0.00320035	0.08771	0.0298541	0.914631	0.00279713	20.51
1822	M12593	X-02973	Unknown		7759	rs699191	T	C	0.0076	0.1916	0.0017	9.912e-06	Iridocyclitis	365120	T	C	-0.0181576	0.165644	0.0227014	0.423801	0.00272514	19.9807
1823	M12593	X-02973	Unknown		7759	rs7068714	A	C	0.008	0.1774	0.0017	2.966e-06	Iridocyclitis	365120	A	C	0.0265274	0.2208	0.0202459	0.190108	0.00301866	22.1393
1824	M12593	X-02973	Unknown		7759	rs7914384	T	C	-0.0082	0.1806	0.0017	1.85e-06	Iridocyclitis	365120	T	C	-0.0298463	0.152695	0.0233202	0.2006	0.003171	23.2601
1825	M12593	X-02973	Unknown		7759	rs8046494	A	G	0.0138	0.9288	0.003	4.079e-06	Iridocyclitis	365120	A	G	0.0307942	0.884595	0.0262406	0.240583	0.00288474	21.1542
1826	M12593	X-02973	Unknown		7759	rs905508	T	C	0.0079	0.1655	0.0017	5.935e-06	Iridocyclitis	365120	T	C	-0.0203208	0.185236	0.0215956	0.346719	0.00294389	21.5893
1827	M12593	X-02973	Unknown		7759	rs9396681	T	C	-0.012	0.9072	0.0024	6.253e-07	Iridocyclitis	365120	T	C	0.00887293	0.893736	0.0272855	0.745039	0.00340646	24.9932
1828	M12593	X-02973	Unknown		7759	rs9861011	A	G	-0.0074	0.6558	0.0016	3.798e-06	Iridocyclitis	365120	A	G	-0.015228	0.610352	0.0173336	0.379659	0.00291609	21.3848
1829	M12626	X-03003	Unknown		7689	rs10426856	A	G	-0.0157	0.8949	0.0035	8.063e-06	Iridocyclitis	365120	A	G	-0.0480908	0.884855	0.0263919	0.0684274	0.00276467	20.1161
1830	M12626	X-03003	Unknown		7689	rs16940342	A	G	0.0158	0.88	0.0035	5.363e-06	Iridocyclitis	365120	A	G	0.00482468	0.797732	0.0209034	0.817463	0.00279991	20.3732
1831	M12626	X-03003	Unknown		7689	rs17150563	T	C	0.0117	0.7256	0.0026	4.614e-06	Iridocyclitis	365120	T	C	0.0104765	0.780547	0.0203189	0.606133	0.00278226	20.2444
1832	M12626	X-03003	Unknown		7689	rs4978089	A	G	0.0117	0.2125	0.0026	8.776e-06	Iridocyclitis	365120	A	G	-0.000400879	0.25168	0.0193306	0.983455	0.00278226	20.2444
1833	M12626	X-03003	Unknown		7689	rs684748	C	G	0.018	0.9142	0.0041	8.62e-06	Iridocyclitis	365120	C	G	0.0441383	0.895598	0.027541	0.109015	0.00264855	19.2689
1834	M12626	X-03003	Unknown		7689	rs6904862	T	C	0.0115	0.7427	0.0026	9.425e-06	Iridocyclitis	365120	T	C	-0.0118245	0.788421	0.0204974	0.564019	0.00268821	19.5582
1835	M12626	X-03003	Unknown		7689	rs729761	T	G	-0.0139	0.2479	0.0031	8.515e-06	Iridocyclitis	365120	T	G	-0.0139856	0.3032	0.0183617	0.446256	0.00276241	20.0996
1836	M12626	X-03003	Unknown		7689	rs7844733	T	C	-0.0126	0.1881	0.0027	2.675e-06	Iridocyclitis	365120	T	C	0.0157282	0.172745	0.0222628	0.47989	0.00299154	21.7718
1837	M12626	X-03003	Unknown		7689	rs8105499	A	C	0.0123	0.2909	0.0026	1.567e-06	Iridocyclitis	365120	A	C	0.00482155	0.298841	0.0184157	0.793462	0.00307404	22.374
1838	M12768	X-03088	Unknown		7474	rs10416177	T	G	0.0119	0.592	0.0026	6.932e-06	Iridocyclitis	365120	T	G	0.00215132	0.620709	0.0173073	0.901077	0.0029693	20.9423
1839	M12768	X-03088	Unknown		7474	rs10512645	A	G	-0.0121	0.6525	0.0027	5.524e-06	Iridocyclitis	365120	A	G	-3.53447e-05	0.587028	0.0171027	0.998351	0.0028471	20.078
1840	M12768	X-03088	Unknown		7474	rs10787426	T	C	-0.0123	0.4783	0.0026	2.98e-06	Iridocyclitis	365120	T	C	-0.0196616	0.514458	0.0168558	0.243428	0.00317162	22.3738
1841	M12768	X-03088	Unknown		7474	rs10945327	A	G	0.0124	0.6184	0.0026	2.317e-06	Iridocyclitis	365120	A	G	0.0163643	0.631033	0.0173269	0.344943	0.00322324	22.7391
1842	M12768	X-03088	Unknown		7474	rs11200954	T	G	-0.0278	0.9527	0.0062	8.119e-06	Iridocyclitis	365120	T	G	-0.0702702	0.943141	0.036286	0.0527983	0.00285013	20.0994
1843	M12768	X-03088	Unknown		7474	rs11734331	A	G	-0.0119	0.3779	0.0027	7.813e-06	Iridocyclitis	365120	A	G	7.54362e-05	0.380125	0.0173109	0.996523	0.00275402	19.4197
1844	M12768	X-03088	Unknown		7474	rs12230393	A	C	-0.02	0.9032	0.0045	7.417e-06	Iridocyclitis	365120	A	C	-0.0310325	0.931209	0.0331051	0.348556	0.00280037	19.7475
1845	M12768	X-03088	Unknown		7474	rs1671347	A	G	0.0311	0.0462	0.0069	7.264e-06	Iridocyclitis	365120	A	G	-0.0573854	0.033947	0.0463165	0.215351	0.00287984	20.3095
1846	M12768	X-03088	Unknown		7474	rs16985223	T	C	0.1077	0.9655	0.0225	1.689e-06	Iridocyclitis	365120	T	C	0.0284235	0.9517	0.0403311	0.480963	0.0134389	22.8849
1847	M12768	X-03088	Unknown		7474	rs1748947	T	G	-0.0264	0.9114	0.0055	1.373e-06	Iridocyclitis	365120	T	G	-0.0151403	0.846409	0.0232832	0.515518	0.00326482	23.0334
1848	M12768	X-03088	Unknown		7474	rs2487411	T	C	-0.0122	0.3154	0.0027	4.681e-06	Iridocyclitis	365120	T	C	0.00551734	0.327917	0.0178206	0.756861	0.00289422	20.4112
1849	M12768	X-03088	Unknown		7474	rs300250	A	G	0.0118	0.639	0.0026	5.818e-06	Iridocyclitis	365120	A	G	0.0222263	0.616385	0.0173227	0.199466	0.00291975	20.5918
1850	M12768	X-03088	Unknown		7474	rs3114834	T	C	0.0213	0.1017	0.0048	9.856e-06	Iridocyclitis	365120	T	C	-0.0284764	0.121041	0.0258056	0.269811	0.00279165	19.6858
1851	M12768	X-03088	Unknown		7474	rs4239564	A	G	-0.0155	0.1652	0.0035	7.621e-06	Iridocyclitis	365120	A	G	0.024524	0.259579	0.0191174	0.199559	0.00278045	19.6067
1852	M12768	X-03088	Unknown		7474	rs6464030	T	C	-0.0123	0.591	0.0026	2.993e-06	Iridocyclitis	365120	T	C	-0.0107333	0.528739	0.0167835	0.522485	0.00317162	22.3738
1853	M12768	X-03088	Unknown		7474	rs7127507	T	C	0.0122	0.6814	0.0027	4.946e-06	Iridocyclitis	365120	T	C	-0.031595	0.652222	0.0176326	0.0731577	0.00289422	20.4112
1854	M12768	X-03088	Unknown		7474	rs7145793	T	G	-0.1012	0.0337	0.0224	6.267e-06	Iridocyclitis	365120	T	G	0.110232	0.00282116	0.16267	0.497997	0.0119895	20.3868
1855	M12768	X-03088	Unknown		7474	rs7766963	T	C	0.0116	0.5211	0.0026	8.556e-06	Iridocyclitis	365120	T	C	-0.0125397	0.395548	0.0172056	0.466115	0.00282189	19.8997
1856	M12774	X-03094	Unknown		7804	rs10088340	A	G	0.0238	0.0749	0.0053	6.747e-06	Iridocyclitis	365120	A	G	-0.00652655	0.0726134	0.0325045	0.840863	0.00273383	20.1597
1857	M12774	X-03094	Unknown		7804	rs10096922	A	T	0.0121	0.8346	0.0027	5.42e-06	Iridocyclitis	365120	A	T	-0.0344891	0.880916	0.0259666	0.184108	0.00272281	20.0782
1858	M12774	X-03094	Unknown		7804	rs10186957	T	C	-0.0124	0.837	0.0026	2.419e-06	Iridocyclitis	365120	T	C	0.0312057	0.841484	0.0229847	0.174568	0.00308258	22.7394
1859	M12774	X-03094	Unknown		7804	rs10822248	T	C	-0.0136	0.8488	0.0026	2.844e-07	Iridocyclitis	365120	T	C	-0.0429286	0.782082	0.0202949	0.0344088	0.00370576	27.3535
1860	M12774	X-03094	Unknown		7804	rs10899249	T	C	-0.0081	0.5316	0.0018	7.022e-06	Iridocyclitis	365120	T	C	-0.0255681	0.428262	0.0170366	0.133413	0.0027453	20.2445
1861	M12774	X-03094	Unknown		7804	rs11947970	T	C	-0.0119	0.1515	0.0026	5.033e-06	Iridocyclitis	365120	T	C	0.0111583	0.263514	0.0190046	0.557113	0.00283969	20.9425
1862	M12774	X-03094	Unknown		7804	rs12416136	A	C	-0.0082	0.4756	0.0018	3.435e-06	Iridocyclitis	365120	A	C	0.009519	0.507148	0.016842	0.571942	0.00281331	20.7474
1863	M12774	X-03094	Unknown		7804	rs1260326	T	C	0.0133	0.4088	0.0024	1.827e-08	Iridocyclitis	365120	T	C	0.038459	0.349206	0.0176412	0.0292523	0.00415748	30.7017
1864	M12774	X-03094	Unknown		7804	rs1289240	T	C	-0.0084	0.5712	0.0018	2.409e-06	Iridocyclitis	365120	T	C	0.0156593	0.528263	0.0168056	0.351445	0.00295181	21.7719
1865	M12774	X-03094	Unknown		7804	rs1929672	T	C	0.0087	0.5201	0.0018	1.153e-06	Iridocyclitis	365120	T	C	-0.00781544	0.598094	0.0171357	0.648325	0.00316574	23.3548
1866	M12774	X-03094	Unknown		7804	rs1930038	T	C	0.008	0.5477	0.0018	7.294e-06	Iridocyclitis	365120	T	C	0.022004	0.63793	0.0174733	0.207925	0.00267811	19.7477
1867	M12774	X-03094	Unknown		7804	rs2187375	A	G	-0.0221	0.1651	0.0026	2.649e-17	Iridocyclitis	365120	A	G	-0.0177921	0.171633	0.0222569	0.42406	0.00972638	72.2304
1868	M12774	X-03094	Unknown		7804	rs2285943	T	G	0.0088	0.4941	0.0018	7.599e-07	Iridocyclitis	365120	T	G	0.0331006	0.430847	0.0169355	0.0506407	0.00323869	23.8947
1869	M12774	X-03094	Unknown		7804	rs2451284	T	C	-0.0084	0.4026	0.0018	2.749e-06	Iridocyclitis	365120	T	C	0.0297513	0.404805	0.0171303	0.082429	0.00295181	21.7719
1870	M12774	X-03094	Unknown		7804	rs2862982	A	G	-0.0149	0.8794	0.0033	5.005e-06	Iridocyclitis	365120	A	G	-0.0390569	0.897837	0.0277931	0.159941	0.00276376	20.3811
1871	M12774	X-03094	Unknown		7804	rs2980872	A	G	-0.009	0.461	0.002	6.795e-06	Iridocyclitis	365120	A	G	0.0150383	0.43185	0.0170562	0.377942	0.00360625	20.2428
1872	M12774	X-03094	Unknown		7804	rs3219095	T	C	0.0117	0.8471	0.0026	9.791e-06	Iridocyclitis	365120	T	C	0.0277494	0.845151	0.0231914	0.231486	0.0027453	20.2445
1873	M12774	X-03094	Unknown		7804	rs3786248	T	C	-0.0237	0.954	0.0051	3.416e-06	Iridocyclitis	365120	T	C	-0.00137424	0.910946	0.0295142	0.962862	0.00292713	21.5893
1874	M12774	X-03094	Unknown		7804	rs400839	T	C	-0.008	0.4443	0.0018	7.798e-06	Iridocyclitis	365120	T	C	0.0101869	0.39558	0.017199	0.553651	0.00267811	19.7477
1875	M12774	X-03094	Unknown		7804	rs4236893	T	C	-0.0116	0.1865	0.0025	4.779e-06	Iridocyclitis	365120	T	C	0.0119631	0.224226	0.020174	0.553186	0.00291827	21.5237
1876	M12774	X-03094	Unknown		7804	rs623068	A	C	0.0352	0.9375	0.0079	8.233e-06	Iridocyclitis	365120	A	C	0.0480648	0.947452	0.0376201	0.201378	0.0111482	19.8307
1877	M12774	X-03094	Unknown		7804	rs6679002	T	G	0.0141	0.5914	0.0018	2.16e-15	Iridocyclitis	365120	T	G	-0.020265	0.630333	0.0174374	0.245174	0.00827263	61.3444
1878	M12774	X-03094	Unknown		7804	rs716140	T	C	0.0079	0.4892	0.0018	8.304e-06	Iridocyclitis	365120	T	C	-0.014169	0.517407	0.0167443	0.397442	0.00261175	19.2571
1879	M12774	X-03094	Unknown		7804	rs7520876	A	G	0.044	0.9879	0.0094	3.148e-06	Iridocyclitis	365120	A	G	0.0672902	0.958321	0.0423906	0.112425	0.00296973	21.9044
1880	M12774	X-03094	Unknown		7804	rs782378	A	G	-0.0089	0.5252	0.0018	6.006e-07	Iridocyclitis	365120	A	G	0.0426958	0.612405	0.0172589	0.0133666	0.00331247	24.4409
1881	M12774	X-03094	Unknown		7804	rs7941822	A	G	0.0079	0.494	0.0018	8.028e-06	Iridocyclitis	365120	A	G	0.0142777	0.530007	0.0168395	0.396512	0.00261175	19.2571
1882	M12774	X-03094	Unknown		7804	rs8025505	T	C	0.0116	0.2344	0.0026	7.76e-06	Iridocyclitis	365120	T	C	0.0316728	0.286102	0.0185797	0.0882511	0.0026987	19.8999
1883	M12774	X-03094	Unknown		7804	rs8078118	A	C	0.0085	0.4238	0.0019	6.982e-06	Iridocyclitis	365120	A	C	0.00895459	0.42158	0.0170066	0.598516	0.00271337	20.0084
1884	M12774	X-03094	Unknown		7804	rs964184	C	G	-0.0252	0.8617	0.0032	7.949e-15	Iridocyclitis	365120	C	G	-0.00742013	0.854908	0.0238385	0.755598	0.00836014	61.9988
1885	M12774	X-03094	Unknown		7804	rs9855331	A	T	0.0147	0.7473	0.0027	3.809e-08	Iridocyclitis	365120	A	T	-0.0320442	0.721857	0.0189427	0.0907152	0.00401346	29.6339
1886	M12774	X-03094	Unknown		7804	rs988143	T	C	0.0081	0.4828	0.0018	5.254e-06	Iridocyclitis	365120	T	C	0.00170782	0.456165	0.0169108	0.919559	0.0027453	20.2445
1887	M12774	X-03094	Unknown		7804	rs998933	T	C	0.0252	0.9528	0.0051	7.954e-07	Iridocyclitis	365120	T	C	-0.127352	0.960574	0.0417067	0.00226188	0.00330811	24.4086
1888	M15122	glycerol	Known	Lipid	7800	rs10036528	A	G	-0.0209	0.0757	0.0043	9.578e-07	Iridocyclitis	365120	A	G	-0.0150659	0.123668	0.0254918	0.554515	0.003203	23.6177
1889	M15122	glycerol	Known	Lipid	7800	rs10216545	A	G	-0.0214	0.4694	0.0047	5.187e-06	Iridocyclitis	365120	A	G	0.0249843	0.425988	0.0169598	0.14071	0.0116618	20.708
1890	M15122	glycerol	Known	Lipid	7800	rs10839972	T	G	0.0121	0.1872	0.0027	7.908e-06	Iridocyclitis	365120	T	G	-0.00122675	0.205026	0.0208774	0.953143	0.00272429	20.0782
1891	M15122	glycerol	Known	Lipid	7800	rs12337470	T	C	-0.0123	0.8324	0.0027	5.898e-06	Iridocyclitis	365120	T	C	-0.0214945	0.856068	0.0238705	0.367874	0.00281484	20.7474
1892	M15122	glycerol	Known	Lipid	7800	rs13106354	A	T	-0.0127	0.2123	0.0027	2.308e-06	Iridocyclitis	365120	A	T	-0.0212563	0.258212	0.0191538	0.267099	0.00300033	22.1188
1893	M15122	glycerol	Known	Lipid	7800	rs13216754	A	G	0.0555	0.0117	0.0105	1.311e-07	Iridocyclitis	365120	A	G	-0.00405207	0.0141753	0.0707482	0.954327	0.00378577	27.9312
1894	M15122	glycerol	Known	Lipid	7800	rs1614303	T	G	0.0138	0.8159	0.0027	2.401e-07	Iridocyclitis	365120	T	G	-0.0284807	0.836155	0.022678	0.209163	0.00354066	26.1164
1895	M15122	glycerol	Known	Lipid	7800	rs2076799	C	G	0.0166	0.0853	0.0036	3.893e-06	Iridocyclitis	365120	C	G	0.0304035	0.0593534	0.0354545	0.391148	0.00288371	21.2566
1896	M15122	glycerol	Known	Lipid	7800	rs2259038	A	G	-0.0216	0.203	0.0048	7.514e-06	Iridocyclitis	365120	A	G	-0.000425	0.0308267	0.0486665	0.993032	0.00274679	20.2445
1897	M15122	glycerol	Known	Lipid	7800	rs2501242	T	G	-0.0136	0.223	0.0026	1.841e-07	Iridocyclitis	365120	T	G	0.0154126	0.282248	0.0187295	0.410562	0.00370777	27.3535
1898	M15122	glycerol	Known	Lipid	7800	rs2941840	A	G	0.0221	0.0691	0.0048	3.709e-06	Iridocyclitis	365120	A	G	-0.0188327	0.113755	0.0264156	0.475883	0.00287505	21.1926
1899	M15122	glycerol	Known	Lipid	7800	rs4436910	A	T	0.0118	0.8036	0.0027	9.126e-06	Iridocyclitis	365120	A	T	0.00929832	0.805166	0.0211929	0.660844	0.00259122	19.0949
1900	M15122	glycerol	Known	Lipid	7800	rs5022234	A	C	0.0221	0.6303	0.0047	2.149e-06	Iridocyclitis	365120	A	C	0.0116582	0.613171	0.0173029	0.500456	0.0124276	22.0848
1901	M15122	glycerol	Known	Lipid	7800	rs5759809	T	C	0.069	0.011	0.015	4.225e-06	Iridocyclitis	365120	T	C	0.0283369	0.116071	0.0261972	0.279396	0.0037677	21.1524
1902	M15122	glycerol	Known	Lipid	7800	rs641939	A	G	0.0127	0.7987	0.0027	2.128e-06	Iridocyclitis	365120	A	G	0.0108675	0.820597	0.0218309	0.618621	0.00300033	22.1188
1903	M15122	glycerol	Known	Lipid	7800	rs806214	A	G	0.0123	0.2175	0.0026	2.939e-06	Iridocyclitis	365120	A	G	0.0127603	0.256548	0.0192441	0.507283	0.00303486	22.3741
1904	M15122	glycerol	Known	Lipid	7800	rs9374302	A	G	-0.0141	0.1744	0.0027	1.716e-07	Iridocyclitis	365120	A	G	-0.0582653	0.135877	0.0244635	0.0172318	0.0036957	27.2642
1905	M15122	glycerol	Known	Lipid	7800	rs9878149	A	G	0.0117	0.2674	0.0026	5.478e-06	Iridocyclitis	365120	A	G	0.010659	0.231015	0.0199059	0.592325	0.00274679	20.2445
1906	M15140	kynurenine	Known	Amino acid	7816	rs10085935	T	C	-0.0103	0.3782	0.0017	3.326e-09	Iridocyclitis	365120	T	C	0.00806025	0.362393	0.0174454	0.644061	0.00495757	36.6994
1907	M15140	kynurenine	Known	Amino acid	7816	rs10857319	T	C	-0.0086	0.3481	0.0017	9.451e-07	Iridocyclitis	365120	T	C	0.0156788	0.472668	0.0168146	0.351101	0.00346133	25.5847
1908	M15140	kynurenine	Known	Amino acid	7816	rs10937762	A	G	0.0078	0.5679	0.0018	8.16e-06	Iridocyclitis	365120	A	G	0.0147286	0.554292	0.0170028	0.386354	0.00254208	18.7727
1909	M15140	kynurenine	Known	Amino acid	7816	rs11057695	T	C	0.0206	0.0566	0.0046	8.027e-06	Iridocyclitis	365120	T	C	0.0224797	0.101125	0.0279967	0.422009	0.00271449	20.0494
1910	M15140	kynurenine	Known	Amino acid	7816	rs11162752	A	G	-0.0077	0.5972	0.0017	8.076e-06	Iridocyclitis	365120	A	G	0.016366	0.630836	0.0174237	0.347579	0.00277668	20.51
1911	M15140	kynurenine	Known	Amino acid	7816	rs11593042	A	T	0.0151	0.0919	0.0033	4.545e-06	Iridocyclitis	365120	A	T	0.0432359	0.0516523	0.0384609	0.260949	0.00283364	20.9319
1912	M15140	kynurenine	Known	Amino acid	7816	rs11646849	A	G	-0.0086	0.5005	0.0017	6.403e-07	Iridocyclitis	365120	A	G	-0.0375201	0.528086	0.0167972	0.0255018	0.00346133	25.5847
1913	M15140	kynurenine	Known	Amino acid	7816	rs12490394	T	G	0.0084	0.4967	0.0019	8.014e-06	Iridocyclitis	365120	T	G	0.00613173	0.555807	0.0172823	0.722742	0.00264576	19.5404
1914	M15140	kynurenine	Known	Amino acid	7816	rs12802337	A	G	-0.0161	0.0776	0.0036	5.952e-06	Iridocyclitis	365120	A	G	-0.00854606	0.0661766	0.0337756	0.800249	0.0027072	19.9953
1915	M15140	kynurenine	Known	Amino acid	7816	rs12937634	T	C	-0.0082	0.5397	0.0017	2.279e-06	Iridocyclitis	365120	T	C	0.000802364	0.513934	0.0167723	0.961845	0.00314783	23.2601
1916	M15140	kynurenine	Known	Amino acid	7816	rs1426134	C	G	-0.0081	0.3715	0.0017	3.837e-06	Iridocyclitis	365120	C	G	-0.0208317	0.347821	0.0176619	0.238208	0.00307175	22.6963
1917	M15140	kynurenine	Known	Amino acid	7816	rs1496635	A	C	-0.0091	0.3407	0.0018	2.123e-07	Iridocyclitis	365120	A	C	-0.0300676	0.351638	0.017591	0.0874017	0.00345688	25.5517
1918	M15140	kynurenine	Known	Amino acid	7816	rs16924894	A	T	0.0814	0.024	0.0146	2.329e-08	Iridocyclitis	365120	A	T	-0.012656	0.0269219	0.0519656	0.807582	0.0173164	31.0492
1919	M15140	kynurenine	Known	Amino acid	7816	rs16974854	T	C	-0.0234	0.038	0.0048	1.151e-06	Iridocyclitis	365120	T	C	0.0147295	0.0528554	0.0376098	0.695324	0.00321515	23.7592
1920	M15140	kynurenine	Known	Amino acid	7816	rs17630235	A	G	0.0131	0.4183	0.0017	3.411e-14	Iridocyclitis	365120	A	G	0.0181896	0.37892	0.0172909	0.292811	0.00799483	59.3645
1921	M15140	kynurenine	Known	Amino acid	7816	rs21327	A	G	0.0095	0.286	0.0018	1.245e-07	Iridocyclitis	365120	A	G	-0.000280346	0.326719	0.0179388	0.987531	0.00376629	27.8474
1922	M15140	kynurenine	Known	Amino acid	7816	rs2320536	T	C	0.0081	0.4131	0.0017	3.322e-06	Iridocyclitis	365120	T	C	-0.0363315	0.482499	0.0168572	0.0311423	0.00307175	22.6963
1923	M15140	kynurenine	Known	Amino acid	7816	rs2375475	T	C	-0.0084	0.3236	0.0017	1.414e-06	Iridocyclitis	365120	T	C	-0.00777403	0.41792	0.0170486	0.648396	0.00330274	24.4086
1924	M15140	kynurenine	Known	Amino acid	7816	rs2491294	A	G	-0.01	0.31	0.002	5.733e-07	Iridocyclitis	365120	A	G	0.00762876	0.347141	0.0176101	0.664867	0.00444129	24.9911
1925	M15140	kynurenine	Known	Amino acid	7816	rs2651516	T	C	0.008	0.6585	0.0017	4.303e-06	Iridocyclitis	365120	T	C	0.00308183	0.685817	0.018117	0.864926	0.0029966	22.1393
1926	M15140	kynurenine	Known	Amino acid	7816	rs3184504	T	C	0.0149	0.4851	0.0017	6.046e-18	Iridocyclitis	365120	T	C	0.0265433	0.408403	0.0170694	0.11994	0.0103186	76.7992
1927	M15140	kynurenine	Known	Amino acid	7816	rs3788706	A	G	-0.0117	0.1302	0.0026	6.102e-06	Iridocyclitis	365120	A	G	0.0384528	0.112825	0.0265723	0.147869	0.00274084	20.2445
1928	M15140	kynurenine	Known	Amino acid	7816	rs3789978	A	G	0.0123	0.8469	0.0025	1.318e-06	Iridocyclitis	365120	A	G	0.0384748	0.822083	0.0218833	0.0787173	0.00327458	24.1998
1929	M15140	kynurenine	Known	Amino acid	7816	rs3809198	A	C	0.0554	0.0199	0.012	4.281e-06	Iridocyclitis	365120	A	C	0.082742	0.00949338	0.0868449	0.340714	0.0119383	21.2894
1930	M15140	kynurenine	Known	Amino acid	7816	rs4820242	A	G	-0.0085	0.6201	0.0017	9.026e-07	Iridocyclitis	365120	A	G	0.0073517	0.544744	0.0168481	0.662581	0.00338158	24.9932
1931	M15140	kynurenine	Known	Amino acid	7816	rs511797	A	C	0.012	0.1261	0.0026	3.774e-06	Iridocyclitis	365120	A	C	-0.0196021	0.141795	0.0241187	0.41637	0.00288279	21.296
1932	M15140	kynurenine	Known	Amino acid	7816	rs6575634	T	C	-0.0158	0.6184	0.0035	4.845e-06	Iridocyclitis	365120	T	C	0.00445325	0.649587	0.0175998	0.800246	0.0114207	20.3557
1933	M15140	kynurenine	Known	Amino acid	7816	rs669764	T	C	-0.0078	0.3176	0.0018	7.726e-06	Iridocyclitis	365120	T	C	0.0188606	0.38556	0.0172431	0.274041	0.00254208	18.7727
1934	M15140	kynurenine	Known	Amino acid	7816	rs6770323	T	C	-0.008	0.4299	0.0017	3.331e-06	Iridocyclitis	365120	T	C	0.0128404	0.489253	0.0168646	0.446431	0.0029966	22.1393
1935	M15140	kynurenine	Known	Amino acid	7816	rs6815057	A	G	0.0085	0.5786	0.0017	1.117e-06	Iridocyclitis	365120	A	G	-0.00616374	0.558633	0.0169376	0.715927	0.00338158	24.9932
1936	M15140	kynurenine	Known	Amino acid	7816	rs6946693	T	G	0.0102	0.7069	0.0023	9.181e-06	Iridocyclitis	365120	T	G	0.0379627	0.738774	0.0191845	0.0478366	0.00266218	19.662
1937	M15140	kynurenine	Known	Amino acid	7816	rs739744	T	C	-0.0082	0.5529	0.0017	1.876e-06	Iridocyclitis	365120	T	C	-0.021725	0.660714	0.0177518	0.221019	0.00314783	23.2601
1938	M15140	kynurenine	Known	Amino acid	7816	rs7548008	A	G	0.016	0.504	0.0035	3.564e-06	Iridocyclitis	365120	A	G	0.027453	0.50311	0.0168008	0.102252	0.0117082	20.8743
1939	M15140	kynurenine	Known	Amino acid	7816	rs759507	T	C	0.008	0.366	0.0018	5.176e-06	Iridocyclitis	365120	T	C	-0.0116397	0.333902	0.0178377	0.514055	0.00267376	19.7477
1940	M15140	kynurenine	Known	Amino acid	7816	rs7619096	A	C	0.008	0.6886	0.0017	4.916e-06	Iridocyclitis	365120	A	C	0.0267149	0.724031	0.0188156	0.155657	0.0029966	22.1393
1941	M15140	kynurenine	Known	Amino acid	7816	rs7619568	A	G	0.0177	0.94	0.004	9.527e-06	Iridocyclitis	365120	A	G	-0.00188785	0.927522	0.0323887	0.95352	0.00265048	19.5753
1942	M15140	kynurenine	Known	Amino acid	7816	rs7843776	T	C	-0.0084	0.4038	0.0019	7.409e-06	Iridocyclitis	365120	T	C	0.000292845	0.32582	0.0179895	0.987012	0.00264576	19.5404
1943	M15140	kynurenine	Known	Amino acid	7816	rs7906282	T	G	0.0094	0.3095	0.0018	8.1e-08	Iridocyclitis	365120	T	G	-0.0316986	0.234001	0.0198472	0.110236	0.00368771	27.2642
1944	M15140	kynurenine	Known	Amino acid	7816	rs8051149	A	G	0.0258	0.2127	0.0025	9.073e-26	Iridocyclitis	365120	A	G	0.00949456	0.228684	0.0199564	0.634241	0.0142488	106.473
1945	M15140	kynurenine	Known	Amino acid	7816	rs886125	A	G	0.0082	0.463	0.0017	1.855e-06	Iridocyclitis	365120	A	G	0.00158783	0.437723	0.0169432	0.925336	0.00314783	23.2601
1946	M15140	kynurenine	Known	Amino acid	7816	rs9533582	A	G	-0.0222	0.0351	0.005	9.996e-06	Iridocyclitis	365120	A	G	0.0305405	0.0450563	0.0405775	0.451664	0.00266843	19.7082
1947	M15140	kynurenine	Known	Amino acid	7816	rs9857268	A	G	0.008	0.411	0.0017	3.072e-06	Iridocyclitis	365120	A	G	-0.0115345	0.419274	0.0169755	0.496834	0.0029966	22.1393
1948	M15335	mannitol	Known	Carbohydrate	5917	rs10017961	A	G	0.0486	0.2731	0.0107	5.618e-06	Iridocyclitis	365120	A	G	-0.0313728	0.281399	0.0188432	0.0959246	0.00366654	20.6229
1949	M15335	mannitol	Known	Carbohydrate	5917	rs10811658	A	G	-0.0611	0.2599	0.0135	6.223e-06	Iridocyclitis	365120	A	G	-0.00440682	0.350324	0.0177503	0.803928	0.00364064	20.4767
1950	M15335	mannitol	Known	Carbohydrate	5917	rs11487092	A	G	0.248	0.012	0.053	2.879e-06	Iridocyclitis	365120	A	G	0.0426212	0.00198418	0.188362	0.820989	0.00533266	21.8846
1951	M15335	mannitol	Known	Carbohydrate	5917	rs16967757	T	C	0.0495	0.3037	0.0103	1.428e-06	Iridocyclitis	365120	T	C	0.0277473	0.283933	0.0185468	0.134635	0.00410296	23.0877
1952	M15335	mannitol	Known	Carbohydrate	5917	rs1998053	A	G	0.0724	0.0855	0.0159	5.604e-06	Iridocyclitis	365120	A	G	-0.0128464	0.125338	0.0252857	0.611418	0.00368491	20.7266
1953	M15335	mannitol	Known	Carbohydrate	5917	rs2365522	A	C	0.0442	0.7137	0.0098	6.702e-06	Iridocyclitis	365120	A	C	-0.00305513	0.7459	0.0192668	0.874008	0.00361548	20.3347
1954	M15335	mannitol	Known	Carbohydrate	5917	rs4404993	T	G	0.0964	0.1848	0.0207	3.215e-06	Iridocyclitis	365120	T	G	-0.0144761	0.228957	0.0200062	0.469323	0.0140493	21.6592
1955	M15335	mannitol	Known	Carbohydrate	5917	rs488225	A	G	-0.0411	0.3902	0.009	4.874e-06	Iridocyclitis	365120	A	G	-0.0177384	0.370847	0.0173844	0.307557	0.00370623	20.847
1956	M15335	mannitol	Known	Carbohydrate	5917	rs4917405	T	C	0.0972	0.0437	0.0215	6.283e-06	Iridocyclitis	365120	T	C	-0.0245855	0.055099	0.0367932	0.504001	0.00363264	20.4315
1957	M15335	mannitol	Known	Carbohydrate	5917	rs6434811	T	C	-0.0785	0.9256	0.0169	3.524e-06	Iridocyclitis	365120	T	C	0.0144423	0.892945	0.0272241	0.595768	0.00383393	21.5681
1958	M15335	mannitol	Known	Carbohydrate	5917	rs6657899	T	G	0.1908	0.0322	0.0427	7.957e-06	Iridocyclitis	365120	T	G	-0.00364417	0.012359	0.0767754	0.962142	0.0129487	19.9402
1959	M15335	mannitol	Known	Carbohydrate	5917	rs7184992	T	C	0.0807	0.3003	0.0167	1.312e-06	Iridocyclitis	365120	T	C	-0.00137516	0.322061	0.0180058	0.939122	0.0151108	23.3208
1960	M15335	mannitol	Known	Carbohydrate	5917	rs7240261	T	C	0.0565	0.562	0.0126	7.524e-06	Iridocyclitis	365120	T	C	-0.0142939	0.533819	0.0169015	0.397712	0.00357394	20.1002
1961	M15365	glycerol 3-phosphate (G3P)	Known	Lipid	7781	rs11020587	A	G	-0.0362	0.9798	0.008	7.02e-06	Iridocyclitis	365120	A	G	0.0831887	0.971207	0.0500348	0.0963896	0.00278297	20.47
1962	M15365	glycerol 3-phosphate (G3P)	Known	Lipid	7781	rs11062138	A	G	0.0131	0.1724	0.0027	1.46e-06	Iridocyclitis	365120	A	G	0.000178349	0.220809	0.0202398	0.992969	0.0031982	23.534
1963	M15365	glycerol 3-phosphate (G3P)	Known	Lipid	7781	rs1159317	C	G	-0.0149	0.2439	0.0034	9.272e-06	Iridocyclitis	365120	C	G	0.00898984	0.270717	0.0189177	0.634638	0.00261072	19.1998
1964	M15365	glycerol 3-phosphate (G3P)	Known	Lipid	7781	rs13120638	T	G	0.0443	0.9213	0.0096	3.958e-06	Iridocyclitis	365120	T	G	0.0271741	0.926992	0.0322495	0.399441	0.0119544	21.2702
1965	M15365	glycerol 3-phosphate (G3P)	Known	Lipid	7781	rs1813982	T	C	-0.0122	0.2209	0.0027	6.59e-06	Iridocyclitis	365120	T	C	0.0152702	0.196188	0.0211303	0.469885	0.00277502	20.4114
1966	M15365	glycerol 3-phosphate (G3P)	Known	Lipid	7781	rs2517897	A	C	0.0171	0.1141	0.0035	1.232e-06	Iridocyclitis	365120	A	C	-0.0965638	0.150001	0.0239618	5.57995e-05	0.00324285	23.8637
1967	M15365	glycerol 3-phosphate (G3P)	Known	Lipid	7781	rs333383	A	G	-0.0127	0.8384	0.0027	3.384e-06	Iridocyclitis	365120	A	G	0.00925128	0.849036	0.0235651	0.694628	0.00300645	22.1188
1968	M15365	glycerol 3-phosphate (G3P)	Known	Lipid	7781	rs4075155	T	C	-0.012	0.7961	0.0027	8.879e-06	Iridocyclitis	365120	T	C	0.0367172	0.704726	0.018378	0.0457288	0.00268503	19.7477
1969	M15365	glycerol 3-phosphate (G3P)	Known	Lipid	7781	rs4816048	C	G	0.0123	0.1794	0.0027	7.131e-06	Iridocyclitis	365120	C	G	-0.017772	0.230849	0.0199329	0.372611	0.00282057	20.7474
1970	M15365	glycerol 3-phosphate (G3P)	Known	Lipid	7781	rs6130362	C	G	0.0124	0.2071	0.0027	5.617e-06	Iridocyclitis	365120	C	G	0.0209278	0.192952	0.021347	0.326908	0.00286649	21.0862
1971	M15365	glycerol 3-phosphate (G3P)	Known	Lipid	7781	rs7867387	A	G	0.0167	0.9051	0.0036	4.16e-06	Iridocyclitis	365120	A	G	0.0722217	0.954659	0.0403146	0.07322	0.0029244	21.5134
1972	M15365	glycerol 3-phosphate (G3P)	Known	Lipid	7781	rs874758	A	G	-0.0134	0.1855	0.0028	1.433e-06	Iridocyclitis	365120	A	G	0.0129577	0.185532	0.0216104	0.54877	0.00311187	22.8968
1973	M15488	acetylphosphate	Known	Energy	7789	rs10490240	A	G	0.0078	0.8318	0.0017	5.172e-06	Iridocyclitis	365120	A	G	0.020749	0.885038	0.0262865	0.429913	0.00285796	21.0462
1974	M15488	acetylphosphate	Known	Energy	7789	rs10933558	A	G	-0.0074	0.794	0.0017	9.254e-06	Iridocyclitis	365120	A	G	0.0218374	0.825676	0.0221295	0.323741	0.00257309	18.9429
1975	M15488	acetylphosphate	Known	Energy	7789	rs11539202	A	G	-0.007	0.6685	0.0016	9.773e-06	Iridocyclitis	365120	A	G	-0.0139929	0.75096	0.019504	0.473102	0.00259917	19.1354
1976	M15488	acetylphosphate	Known	Energy	7789	rs11843722	T	C	0.019	0.9644	0.0039	9.473e-07	Iridocyclitis	365120	T	C	0.00936437	0.948922	0.0382308	0.8065	0.00322096	23.7279
1977	M15488	acetylphosphate	Known	Energy	7789	rs12119234	T	C	0.0095	0.2374	0.0018	7.106e-08	Iridocyclitis	365120	T	C	0.0270326	0.244993	0.0196197	0.168257	0.00377804	27.8474
1978	M15488	acetylphosphate	Known	Energy	7789	rs12482635	T	C	0.0075	0.2693	0.0016	5.396e-06	Iridocyclitis	365120	T	C	-0.00442232	0.319609	0.0179908	0.805829	0.00298259	21.9667
1979	M15488	acetylphosphate	Known	Energy	7789	rs1493749	A	G	0.0086	0.17	0.0019	3.726e-06	Iridocyclitis	365120	A	G	-0.0101334	0.223363	0.0203389	0.618322	0.00278156	20.482
1980	M15488	acetylphosphate	Known	Energy	7789	rs2044899	A	C	0.0074	0.3787	0.0016	3.537e-06	Iridocyclitis	365120	A	C	0.0165419	0.356893	0.017603	0.34736	0.00290381	21.3848
1981	M15488	acetylphosphate	Known	Energy	7789	rs302121	A	T	0.0094	0.819	0.0021	8.608e-06	Iridocyclitis	365120	A	T	0.00615381	0.71976	0.0187443	0.742682	0.00272046	20.0308
1982	M15488	acetylphosphate	Known	Energy	7789	rs3904667	A	T	-0.0078	0.2059	0.0017	3.196e-06	Iridocyclitis	365120	A	T	0.0211603	0.153353	0.0233186	0.364173	0.00285796	21.0462
1983	M15488	acetylphosphate	Known	Energy	7789	rs4970834	T	C	-0.0098	0.1821	0.0017	1.06e-08	Iridocyclitis	365120	T	C	-0.0228873	0.196276	0.0211027	0.278113	0.00450404	33.2228
1984	M15488	acetylphosphate	Known	Energy	7789	rs6455128	A	C	0.0081	0.1757	0.0017	2.208e-06	Iridocyclitis	365120	A	C	0.0180779	0.102413	0.0277419	0.514629	0.00308134	22.6962
1985	M15488	acetylphosphate	Known	Energy	7789	rs7288834	T	G	-0.0083	0.3986	0.0016	1.506e-07	Iridocyclitis	365120	T	G	-0.00553672	0.544446	0.0168765	0.742857	0.00365036	26.9028
1986	M15488	acetylphosphate	Known	Energy	7789	rs9572809	A	C	-0.0223	0.97	0.005	9.996e-06	Iridocyclitis	365120	A	C	0.0130295	0.926076	0.0321267	0.685062	0.00270087	19.8862
1987	M15488	acetylphosphate	Known	Energy	7789	rs9811522	A	G	0.01	0.174	0.002	5.733e-07	Iridocyclitis	365120	A	G	-0.000925385	0.149327	0.0236254	0.968756	0.00445792	24.991
1988	M15488	acetylphosphate	Known	Energy	7789	rs9818690	T	C	0.0071	0.6477	0.0016	7.068e-06	Iridocyclitis	365120	T	C	-0.0201295	0.683374	0.0180824	0.265619	0.00267376	19.686
1989	M15488	acetylphosphate	Known	Energy	7789	rs9998852	A	G	0.0076	0.6611	0.0016	2.768e-06	Iridocyclitis	365120	A	G	-0.0127896	0.723772	0.0188641	0.497779	0.00306241	22.5564
1990	M15500	carnitine	Known	Lipid	7797	rs10111368	A	G	-0.0041	0.5456	0.0009	4.982e-06	Iridocyclitis	365120	A	G	0.0330796	0.473465	0.0168614	0.0497794	0.00281598	20.7474
1991	M15500	carnitine	Known	Lipid	7797	rs10130689	T	C	-0.0075	0.1587	0.0017	4.991e-06	Iridocyclitis	365120	T	C	-0.0134684	0.176216	0.0220606	0.541519	0.00264148	19.4584
1992	M15500	carnitine	Known	Lipid	7797	rs10136635	A	G	0.0041	0.5453	0.0009	6e-06	Iridocyclitis	365120	A	G	-0.0188213	0.573447	0.0169135	0.265794	0.00281598	20.7474
1993	M15500	carnitine	Known	Lipid	7797	rs10239136	T	C	0.0044	0.5959	0.0009	1.492e-06	Iridocyclitis	365120	T	C	0.0189424	0.598578	0.0171408	0.269114	0.00324177	23.8947
1994	M15500	carnitine	Known	Lipid	7797	rs10275028	T	C	0.0046	0.6522	0.0009	4.9e-07	Iridocyclitis	365120	T	C	-0.00424704	0.696976	0.018241	0.815894	0.0035421	26.1163
1995	M15500	carnitine	Known	Lipid	7797	rs1028981	A	G	-0.005	0.385	0.001	5.733e-07	Iridocyclitis	365120	A	G	0.0255601	0.361644	0.017428	0.142482	0.00445236	24.9911
1996	M15500	carnitine	Known	Lipid	7797	rs10481187	T	G	0.0045	0.3707	0.0009	9.685e-07	Iridocyclitis	365120	T	G	-0.0158319	0.370217	0.017408	0.363106	0.00339029	24.9932
1997	M15500	carnitine	Known	Lipid	7797	rs10489008	A	C	0.0045	0.4897	0.0009	4.62e-07	Iridocyclitis	365120	A	C	-0.00730936	0.474012	0.0168043	0.663584	0.00339029	24.9932
[truncated: 7,942 more rows]

## Sheet: Supplementary table 2
Supplementary table 2. Casual effects of Mendelian randomization analysis between serum metabolites and iridocyclitis.
	Outcome	Metabolite.ID	Exposure	Status	Super.pathway	nsnp	Inverse variance weighted				Weighted median				MR Egger				Simple mode				Weighted mode				Heterogeneity (Cochrane's Q)		Pleiotropy
							p-val	OR	OR_lci95	OR_uci95	p-val	OR	OR_lci95	OR_uci95	p-val	OR	OR_lci95	OR_uci95	p-val	OR	OR_lci95	OR_uci95	p-val	OR	OR_lci95	OR_uci95	IVW-p_value	MR Egger-p_value	Egger_intercept	p-value (MR Egger)
1	Iridocyclitis	M00053	glutamine	Known	Amino acid	8	0.363539	0.490076	0.105231	2.28236	0.619721	0.64826	0.11701	3.59149	0.418365	2.67316	0.290822	24.571	0.179677	0.0572426	0.00133131	2.46128	0.738652	0.714728	0.10733	4.75948	0.184663	0.382948	-0.0227713	0.111236
2	Iridocyclitis	M00054	tryptophan	Known	Amino acid	191	0.0472321	1.67549	1.00632	2.78963	0.764596	1.14755	0.466171	2.82487	0.14216	3.43217	0.665868	17.6909	0.453486	0.415116	0.0418657	4.11604	0.793574	0.813636	0.173968	3.80532	0.613618	0.610155	-0.0036933	0.368327
3	Iridocyclitis	M00059	histidine	Known	Amino acid	7	0.789189	0.720991	0.0655292	7.93276	0.911711	0.876482	0.085238	9.01266	0.46302	0.190879	0.00320658	11.3625	0.659873	0.414244	0.00990863	17.3181	0.992853	0.985636	0.0472926	20.5419	0.076127	0.0717584	0.0172932	0.459624
4	Iridocyclitis	M00060	leucine	Known	Amino acid	202	0.604571	0.866406	0.5035	1.49088	0.0793338	0.480024	0.211449	1.08973	0.264065	0.373906	0.0668474	2.09142	0.36291	0.289972	0.0202663	4.14894	0.160426	0.306063	0.0589477	1.58912	0.0622412	0.0627966	0.00423896	0.31461
5	Iridocyclitis	M00063	cholesterol	Known	Lipid	47	0.535394	1.21606	0.655083	2.25743	0.24826	1.70808	0.688346	4.23848	0.891984	1.1251	0.207249	6.10785	0.570151	0.548815	0.0702179	4.28948	0.355027	2.33782	0.393649	13.884	0.419981	0.379904	0.000849877	0.923202
6	Iridocyclitis	M00064	phenylalanine	Known	Amino acid	5	0.906738	0.830841	0.0374144	18.45	0.707094	1.78419	0.0870771	36.5577	0.641987	7.37801	0.00367993	14792.4	0.31693	0.0378716	0.000137939	10.3978	0.403506	7.13581	0.115113	442.347	0.13736	0.10396	-0.0205047	0.574668
7	Iridocyclitis	M00513	creatinine	Known	Amino acid	25	0.44256	0.632552	0.196515	2.03609	0.880528	1.11675	0.264594	4.71337	0.3076	0.232135	0.0149388	3.60715	0.611415	0.513023	0.0404109	6.51291	0.340073	0.385659	0.0566216	2.62678	0.0405123	0.0380677	0.0096223	0.435849
8	Iridocyclitis	M00527	lactate	Known	Carbohydrate	12	0.805714	1.16555	0.34385	3.95084	0.475792	0.62054	0.167177	2.30338	0.677759	0.447194	0.0112142	17.8329	0.310054	0.275669	0.0256854	2.95861	0.417224	0.449373	0.0699572	2.88656	0.0101778	0.00768612	0.0155186	0.59957
9	Iridocyclitis	M00542	3-hydroxybutyrate (BHBA)	Known	Lipid	10	0.598339	0.945413	0.767217	1.165	0.817845	0.970694	0.753621	1.25029	0.511481	1.09818	0.840696	1.43452	0.807667	1.05073	0.713624	1.54709	0.905724	0.986303	0.790017	1.23136	0.227403	0.347946	-0.019364	0.150513
10	Iridocyclitis	M00553	cotinine	Known	Xenobiotics	16	0.941214	0.99754	0.934327	1.06503	0.622858	1.0233	0.933553	1.12167	0.648921	1.02732	0.917038	1.15087	0.661527	1.03492	0.890192	1.20319	0.863102	1.01104	0.894285	1.14305	0.657843	0.614949	-0.00679034	0.544334
11	Iridocyclitis	M00569	caffeine	Known	Xenobiotics	11	0.570198	1.05331	0.880426	1.26013	0.751386	0.960252	0.74715	1.23413	0.707126	1.14954	0.56844	2.32467	0.555068	0.890784	0.614543	1.2912	0.49014	0.89645	0.664724	1.20896	0.576594	0.487263	-0.00622378	0.806987
12	Iridocyclitis	M00575	arabinose	Known	Carbohydrate	5	0.973809	0.99476	0.726969	1.3612	0.995148	0.998832	0.685412	1.45557	0.952361	1.01753	0.601935	1.72005	0.6523	1.15057	0.653628	2.02531	0.956551	0.989959	0.703789	1.39249	0.882614	0.762289	-0.00196841	0.922752
13	Iridocyclitis	M00577	fructose	Known	Carbohydrate	NA	NA	NA	NA	NA	NA	NA	NA	NA	NA	NA	NA	NA	NA	NA	NA	NA	NA	NA	NA	NA	NA	NA	NA	NA
14	Iridocyclitis	M00584	mannose	Known	Carbohydrate	21	0.422513	0.785111	0.434687	1.41803	0.0208286	0.434417	0.2142	0.881037	0.12834	0.364923	0.105322	1.2644	0.164664	0.382226	0.103458	1.41214	0.0447717	0.450691	0.217282	0.934831	0.0344589	0.0521226	0.0193584	0.18802
15	Iridocyclitis	M00599	pyruvate	Known	Carbohydrate	14	0.514987	0.821243	0.453945	1.48573	0.808305	1.09385	0.529941	2.25782	0.477436	1.94652	0.32821	11.5443	0.71578	0.782572	0.215151	2.84646	0.972557	0.984569	0.412825	2.34815	0.0812076	0.0886776	-0.0215419	0.333523
16	Iridocyclitis	M00606	uridine	Known	Nucleotide	21	0.877066	0.92805	0.360317	2.39033	0.99155	1.00782	0.238249	4.26322	0.84135	1.34448	0.0770707	23.4541	0.30412	0.24862	0.0187187	3.30215	0.286395	0.225007	0.015595	3.24642	0.559383	0.49897	-0.00430728	0.790611
17	Iridocyclitis	M01105	linoleate (18:2n6)	Known	Lipid	17	0.207921	0.601635	0.272825	1.32673	0.471608	0.67049	0.22579	1.99104	0.76799	1.60427	0.0734436	35.0429	0.855413	1.23703	0.1302	11.753	0.630061	1.69733	0.205429	14.0239	0.278082	0.246648	-0.0145413	0.52819
18	Iridocyclitis	M01107	allantoin	Known	Nucleotide	19	0.693022	0.935078	0.670048	1.30494	0.503236	0.854656	0.539609	1.35364	0.373766	0.707258	0.336376	1.48707	0.7574	1.14006	0.502541	2.58634	0.64284	0.881457	0.521772	1.48909	0.681462	0.664573	0.00844184	0.421381
19	Iridocyclitis	M01110	arachidonate (20:4n6)	Known	Lipid	21	0.866694	0.878844	0.194537	3.97029	0.0144794	0.44548	0.232988	0.851773	0.230922	0.212439	0.0182731	2.46976	0.669003	0.714377	0.15635	3.26405	0.0367532	0.477387	0.249828	0.912222	1.90251e-29	2.11844e-26	0.0322492	0.172458
20	Iridocyclitis	M01114	deoxycholate	Known	Lipid	17	0.599869	0.942691	0.756149	1.17525	0.288941	0.847161	0.623487	1.15108	0.352466	1.28123	0.772319	2.1255	0.491257	0.830054	0.494365	1.39369	0.463714	0.85159	0.559856	1.29534	0.4032	0.451007	-0.0169119	0.208818
21	Iridocyclitis	M01121	margarate (17:0)	Known	Lipid	7	0.881313	1.06454	0.468394	2.41942	0.424156	1.57508	0.516946	4.79912	0.880353	0.788618	0.0417431	14.8987	0.357951	2.34743	0.437435	12.5972	0.421995	2.04544	0.401613	10.4176	0.413221	0.302695	0.00681609	0.841895
22	Iridocyclitis	M01123	inosine	Known	Nucleotide	11	0.137928	0.919301	0.822583	1.02739	0.149408	0.898704	0.777241	1.03915	0.156324	0.882085	0.752424	1.03409	0.323572	0.857645	0.641824	1.14604	0.137108	0.892184	0.776913	1.02456	0.77637	0.745939	0.00789515	0.494146
23	Iridocyclitis	M01125	isoleucine	Known	Amino acid	17	0.692547	0.794229	0.2535	2.48836	0.677241	0.727201	0.162254	3.25922	0.669586	1.81483	0.123945	26.5732	0.544378	0.426538	0.0287738	6.32293	0.811088	0.77382	0.097825	6.12111	0.223407	0.198252	-0.0100309	0.513343
24	Iridocyclitis	M01284	threonine	Known	Amino acid	20	0.000393552	0.275567	0.135107	0.562051	0.00851181	0.280353	0.108712	0.722995	0.627161	0.494467	0.0302705	8.07711	0.194251	0.283529	0.0452155	1.7779	0.152586	0.276676	0.0510528	1.49942	0.316417	0.27125	-0.00846653	0.67591
25	Iridocyclitis	M01299	tyrosine	Known	Amino acid	34	0.901364	1.04495	0.521298	2.09464	0.827306	1.11959	0.405797	3.08892	0.938111	1.11282	0.0765067	16.1863	0.921692	1.10342	0.157425	7.734	0.963111	1.04068	0.194494	5.56843	0.608305	0.559045	-0.000634507	0.962251
26	Iridocyclitis	M01301	lysine	Known	Amino acid	25	0.626325	0.790951	0.307723	2.03301	0.827499	0.863997	0.23199	3.21777	0.874913	0.685033	0.00649924	72.2038	0.882182	0.832756	0.0759447	9.13142	0.810601	0.807634	0.143443	4.54725	0.908911	0.880363	0.00138733	0.951271
27	Iridocyclitis	M01302	methionine	Known	Amino acid	22	0.923427	1.06108	0.316766	3.55429	0.269869	0.380085	0.0681689	2.11921	0.995298	1.01376	0.0113829	90.2856	0.480943	0.280233	0.0086777	9.04972	0.367489	0.215298	0.00819848	5.6539	0.371002	0.313843	0.000406332	0.983675
28	Iridocyclitis	M01303	malate	Known	Energy	17	0.531203	0.81594	0.431655	1.54234	0.48022	0.728962	0.303053	1.75344	0.257847	0.233281	0.0206309	2.63779	0.486738	0.60311	0.149914	2.42633	0.550729	0.660612	0.17417	2.50565	0.858899	0.875081	0.0194962	0.310968
29	Iridocyclitis	M01336	palmitate (16:0)	Known	Lipid	28	0.0930686	1.77012	0.909008	3.44697	0.0573071	2.63075	0.970406	7.13192	0.297432	2.33231	0.489581	11.1109	0.126815	4.28758	0.700887	26.2287	0.128556	3.0008	0.759706	11.853	0.639028	0.593342	-0.00343716	0.704871
30	Iridocyclitis	M01356	nonadecanoate (19:0)	Known	Lipid	16	0.650297	1.13747	0.65177	1.9851	0.991586	1.00407	0.471962	2.1361	0.105878	2.38117	0.890301	6.36862	0.933188	1.05109	0.33431	3.30468	0.835803	1.09338	0.476918	2.50669	0.315051	0.446955	-0.0189462	0.104232
31	Iridocyclitis	M01358	stearate (18:0)	Known	Lipid	43	0.349067	0.756468	0.421779	1.35674	0.272701	0.618559	0.262178	1.45937	0.653515	1.45522	0.286233	7.39841	0.291631	0.380078	0.0643926	2.24341	0.622685	0.690897	0.160126	2.98103	0.347624	0.337109	-0.00723012	0.402776
32	Iridocyclitis	M01359	oleate (18:1n9)	Known	Lipid	20	0.749022	1.12359	0.550254	2.29432	0.86033	0.91365	0.334116	2.4984	0.748978	1.55687	0.107791	22.4865	0.451172	2.12305	0.31185	14.4535	0.484855	2.03776	0.287494	14.4437	0.494888	0.432694	-0.00472684	0.806462
33	Iridocyclitis	M01361	pentadecanoate (15:0)	Known	Lipid	19	0.189836	0.649329	0.340492	1.23829	0.607414	0.801363	0.344305	1.86516	0.541714	0.56425	0.0931686	3.41723	0.967037	0.967351	0.204785	4.5695	0.881249	0.912923	0.280956	2.96641	0.258599	0.209361	0.00243808	0.871351
34	Iridocyclitis	M01365	myristate (14:0)	Known	Lipid	23	0.995645	0.998639	0.61228	1.6288	0.558701	0.808617	0.396754	1.64803	0.917454	1.04963	0.424604	2.5947	0.35414	1.87078	0.511404	6.84352	0.546845	0.772993	0.338855	1.76334	0.529299	0.468428	-0.00112778	0.899221
35	Iridocyclitis	M01444	pipecolate	Known	Amino acid	16	0.625067	1.1158	0.719003	1.73157	0.735141	1.10892	0.60921	2.01851	0.248091	2.13253	0.622344	7.30738	0.946196	0.964024	0.338539	2.74515	0.750006	0.866428	0.36449	2.05958	0.342236	0.358599	-0.0179441	0.288895
36	Iridocyclitis	M01493	ornithine	Known	Amino acid	11	0.905762	0.950574	0.410698	2.20014	0.990669	0.993197	0.316331	3.11838	0.875809	0.817747	0.0703836	9.50094	0.932027	1.07726	0.203249	5.70974	0.98965	0.990805	0.253961	3.86554	0.589856	0.496026	0.00245988	0.900956
37	Iridocyclitis	M01494	5-oxoproline	Known	Amino acid	23	0.405922	0.753368	0.386321	1.46915	0.62265	1.2583	0.503904	3.14211	0.421507	1.57308	0.532579	4.64642	0.86029	0.836889	0.117902	5.94036	0.643042	1.25462	0.487107	3.23145	0.38506	0.488049	-0.0132253	0.110911
38	Iridocyclitis	M01508	pantothenate	Known	Cofactors and vitamins	25	0.150868	0.715027	0.45243	1.13004	0.813082	0.921959	0.470107	1.80811	0.672146	1.18848	0.539659	2.61735	0.96253	1.02674	0.345355	3.0525	0.982682	1.00793	0.497607	2.04162	0.299211	0.370452	-0.0118853	0.140176
39	Iridocyclitis	M01515	salicylate	Known	Xenobiotics	18	0.217053	1.03009	0.982725	1.07974	0.288845	1.03721	0.969499	1.10965	0.315624	1.03584	0.969077	1.10721	0.156615	1.0818	0.974965	1.20035	0.367433	1.03571	0.961578	1.11555	0.350725	0.292424	-0.00216459	0.81443
40	Iridocyclitis	M01558	4-acetamidobutanoate	Known	Amino acid	35	0.726869	1.11283	0.610805	2.02747	0.827177	1.11443	0.421358	2.94748	0.900212	1.09818	0.256927	4.69392	0.672171	1.42614	0.279452	7.27806	0.814308	1.13038	0.409742	3.11843	0.573017	0.523877	0.000158429	0.984452
41	Iridocyclitis	M01561	alpha-tocopherol	Known	Cofactors and vitamins	11	0.903472	1.04485	0.514202	2.12311	0.600678	0.807532	0.362672	1.79807	0.500574	0.506753	0.0759096	3.38296	0.957338	0.959638	0.220165	4.18279	0.543691	0.692852	0.220681	2.17529	0.0890144	0.0834817	0.0208285	0.4401
42	Iridocyclitis	M01564	citrate	Known	Energy	46	0.1142	0.64342	0.37228	1.11204	0.191621	0.606841	0.286728	1.28434	0.15206	0.320344	0.0693135	1.48053	0.355381	0.44781	0.0829414	2.41777	0.215087	0.393338	0.0918566	1.68431	0.874664	0.875633	0.00786524	0.344232
43	Iridocyclitis	M01572	glycerate	Known	Carbohydrate	17	0.47126	1.28746	0.647427	2.56023	0.215406	1.84342	0.700442	4.85151	0.853545	0.807245	0.0863953	7.54259	0.382678	2.0612	0.424864	9.99978	0.411243	1.95672	0.411456	9.30539	0.631747	0.573671	0.0071491	0.673106
44	Iridocyclitis	M01573	guanosine	Known	Nucleotide	13	0.846709	1.02492	0.798558	1.31545	0.418151	1.14931	0.820594	1.6097	0.0498014	2.1132	1.08612	4.11152	0.615995	1.17634	0.633914	2.1829	0.29199	1.34622	0.793439	2.28413	0.356397	0.716094	-0.040835	0.0433935
45	Iridocyclitis	M01585	N-acetylalanine	Known	Amino acid	23	0.483536	1.50477	0.479734	4.71996	0.321343	2.25516	0.45202	11.2512	0.817855	10.8842	2.10457e-08	5.62898e+09	0.528017	2.75043	0.124811	60.6107	0.527685	2.57236	0.143569	46.0899	0.798382	0.752109	-0.0161025	0.848344
46	Iridocyclitis	M01604	urate	Known	Nucleotide	22	0.532258	0.784534	0.366339	1.68012	0.253339	0.533211	0.181257	1.56857	0.370218	0.477422	0.0982583	2.31972	0.504221	0.52173	0.0798854	3.40741	0.298663	0.555187	0.188112	1.63856	0.809215	0.789125	0.0072369	0.490309
47	Iridocyclitis	M01605	ursodeoxycholate	Known	Lipid	11	0.241462	0.878168	0.706588	1.09141	0.0811774	0.786611	0.600624	1.03019	0.134445	0.73379	0.507425	1.06114	0.303505	0.780674	0.49908	1.22115	0.15392	0.801846	0.605678	1.06155	0.256946	0.290138	0.0142791	0.271945
48	Iridocyclitis	M01638	arginine	Known	Amino acid	21	0.0309095	1.9382	1.06267	3.53508	0.137271	1.86313	0.819986	4.23329	0.56941	1.78688	0.250422	12.7502	0.421924	1.84853	0.425586	8.02904	0.254546	2.12686	0.602765	7.50464	0.991571	0.986295	0.00118255	0.933026
49	Iridocyclitis	M01640	ascorbate (Vitamin C)	Known	Cofactors and vitamins	14	0.800284	0.985957	0.883629	1.10013	0.422292	1.06485	0.913342	1.2415	0.14321	1.1634	0.962696	1.40594	0.893326	0.980762	0.742405	1.29564	0.476511	1.0533	0.916767	1.21016	0.804622	0.980402	-0.0208653	0.0575217
50	Iridocyclitis	M01644	heptanoate (7:0)	Known	Lipid	35	0.990804	1.0035	0.554414	1.81634	0.667313	0.824127	0.341146	1.99089	0.78084	0.780497	0.138143	4.40974	0.298484	0.356101	0.0523775	2.42104	0.387582	0.5995	0.190624	1.88539	0.312669	0.275118	0.00285164	0.763536
51	Iridocyclitis	M01645	laurate (12:0)	Known	Lipid	41	0.381676	1.24202	0.764247	2.01849	0.289529	1.51042	0.704163	3.23981	0.632849	1.2682	0.482118	3.33598	0.577953	1.45899	0.389813	5.46067	0.340979	1.52611	0.645967	3.60546	0.937324	0.921134	-0.000291141	0.961267
52	Iridocyclitis	M01649	valine	Known	Amino acid	6	0.387643	0.496902	0.101665	2.42866	0.285068	0.374058	0.0616497	2.26959	0.14899	0.172105	0.0248996	1.18959	0.318431	0.163385	0.00662192	4.03125	0.240674	0.313153	0.0566472	1.73116	0.284914	0.447027	0.0188401	0.187764
53	Iridocyclitis	M01670	urea	Known	Amino acid	12	0.453975	0.729317	0.319227	1.66622	0.976081	1.01709	0.336041	3.07838	0.862662	1.27387	0.0879588	18.449	0.890109	0.872751	0.132298	5.75741	0.83106	1.20278	0.229508	6.30343	0.860818	0.81535	-0.00866347	0.676308
54	Iridocyclitis	M01712	cortisol	Known	Lipid	13	0.980835	1.00872	0.496553	2.04918	0.997763	1.00109	0.467258	2.14482	0.109395	3.75499	0.847266	16.6417	0.909825	1.06518	0.365369	3.1054	0.719661	1.19341	0.464745	3.06456	0.0491948	0.148637	-0.0312258	0.0815541
55	Iridocyclitis	M01769	cortisone	Known	Lipid	40	0.334843	0.656975	0.279734	1.54295	0.48916	1.32736	0.59492	2.96157	0.569405	0.570784	0.0840996	3.87392	0.474781	1.72796	0.39124	7.63172	0.686187	1.23416	0.448141	3.39884	3.96966e-07	2.45956e-07	0.00167904	0.872697
56	Iridocyclitis	M01898	proline	Known	Amino acid	34	0.00066871	2.45009	1.46207	4.10577	0.180206	1.76167	0.769568	4.03273	0.386438	1.59436	0.562852	4.51623	0.653419	1.41538	0.314978	6.36011	0.350087	1.54513	0.628381	3.79933	0.663284	0.659323	0.00625484	0.35865
57	Iridocyclitis	M02132	citrulline	Known	Amino acid	46	0.45533	1.23835	0.706469	2.17068	0.626439	0.813447	0.3542	1.86814	0.332038	2.13841	0.46824	9.76593	0.703632	0.713694	0.126932	4.01284	0.552618	0.655481	0.164305	2.61498	0.881681	0.873937	-0.00591785	0.452104
58	Iridocyclitis	M02137	biliverdin	Known	Cofactors and vitamins	17	0.0109458	1.41938	1.08377	1.85894	0.0234662	1.37283	1.04369	1.80577	0.206151	1.36863	0.859302	2.17983	0.464036	1.32271	0.636959	2.74676	0.0262777	1.41305	1.07135	1.86371	0.140483	0.106999	0.00197738	0.850845
59	Iridocyclitis	M02342	serotonin (5HT)	Known	Amino acid	16	0.349383	0.836381	0.57528	1.21599	0.360897	0.783554	0.464327	1.32225	0.0717215	0.501035	0.24999	1.00418	0.874561	1.06655	0.485789	2.34163	0.620205	0.858277	0.474829	1.55138	0.601117	0.7565	0.0156491	0.108569
60	Iridocyclitis	M02730	gamma-glutamylglutamine	Known	Peptide	21	0.56616	1.49907	0.375972	5.97707	0.0294019	2.42229	1.09261	5.37015	0.350648	3.27828	0.288025	37.3133	0.843917	1.20747	0.189365	7.6994	0.0467176	2.54901	1.07313	6.0547	5.0917e-18	1.04809e-17	-0.0165802	0.450492
61	Iridocyclitis	M02734	gamma-glutamyltyrosine	Known	Peptide	44	0.702599	0.882989	0.466146	1.67259	0.667911	1.19647	0.527234	2.71518	0.672377	1.66004	0.161085	17.1073	0.677366	1.47346	0.24028	9.03563	0.813642	1.22803	0.224914	6.70501	0.079239	0.0697605	-0.00651094	0.583953
62	Iridocyclitis	M03127	hypoxanthine	Known	Nucleotide	23	0.712612	1.10644	0.645924	1.89529	0.974616	0.988051	0.471192	2.07186	0.10433	0.303583	0.0766614	1.2022	0.9994	1.00053	0.253927	3.94233	0.40342	0.638469	0.227428	1.7924	0.191996	0.333782	0.0231977	0.0609202
63	Iridocyclitis	M03141	betaine	Known	Amino acid	23	0.326709	1.51728	0.659502	3.49073	0.391659	1.39357	0.652157	2.97785	0.945571	1.07242	0.147562	7.79389	0.348352	1.67787	0.582153	4.83592	0.66671	1.21454	0.507462	2.90683	0.00012357	8.34398e-05	0.00633268	0.708119
64	Iridocyclitis	M03147	xanthine	Known	Nucleotide	NA	NA	NA	NA	NA	NA	NA	NA	NA	NA	NA	NA	NA	NA	NA	NA	NA	NA	NA	NA	NA	NA	NA	NA	NA
65	Iridocyclitis	M10642	caprate (10:0)	Known	Lipid	31	0.535006	1.20724	0.665858	2.18879	0.913303	1.04611	0.464658	2.35516	0.77249	1.16635	0.414957	3.27833	0.100669	4.11431	0.800652	21.1422	0.819767	1.08656	0.53532	2.20544	0.145539	0.118879	0.000565259	0.936302
66	Iridocyclitis	M11438	phosphate	Known	Energy	4	0.350567	1.97908	0.472058	8.29717	0.331577	2.31291	0.425644	12.5681	0.449045	3.96375	0.220047	71.3998	0.456263	2.32464	0.334761	16.1427	0.426686	2.32464	0.383228	14.1011	0.880593	0.829235	-0.0110201	0.642021
67	Iridocyclitis	M12017	3-methoxytyrosine	Known	Amino acid	15	0.536835	0.834142	0.469128	1.48316	0.779799	0.892855	0.403395	1.9762	0.756994	1.3278	0.228813	7.70519	0.696497	0.792801	0.252826	2.48603	0.738611	0.843282	0.316028	2.25019	0.475203	0.421014	-0.009001	0.592124
68	Iridocyclitis	M12035	pelargonate (9:0)	Known	Lipid	35	0.642527	1.15723	0.624628	2.14397	0.592221	1.29085	0.507163	3.28551	0.401055	0.43442	0.0636326	2.96578	0.842206	1.20322	0.197386	7.33456	0.734438	1.30508	0.283773	6.00207	0.322932	0.329555	0.0106753	0.298912
69	Iridocyclitis	M12067	undecanoate (11:0)	Known	Lipid	28	0.900727	0.94407	0.382174	2.3321	0.945981	1.04233	0.314134	3.45859	0.387866	2.46809	0.328625	18.5362	0.694155	1.45504	0.228921	9.24831	0.776853	1.2768	0.239632	6.803	0.117636	0.124118	-0.0123993	0.305754
70	Iridocyclitis	M12129	beta-hydroxyisovalerate	Known	Amino acid	23	0.12937	0.673032	0.403453	1.12274	0.50331	0.779383	0.375619	1.61717	0.565891	1.45917	0.409916	5.1942	0.921954	0.933565	0.239705	3.6359	0.490812	0.745842	0.328423	1.69379	0.277361	0.316694	-0.0142078	0.207209
71	Iridocyclitis	M12261	taurodeoxycholate	Known	Lipid	13	0.570647	0.946819	0.783865	1.14365	0.834634	0.973145	0.753669	1.25653	0.98791	0.994616	0.502572	1.9684	0.74589	0.932679	0.617792	1.40806	0.818903	0.958419	0.671559	1.36781	0.480939	0.398755	-0.00338614	0.88544
72	Iridocyclitis	M12593	X-02973	Unknown		25	0.90528	1.06138	0.39784	2.83164	0.822769	0.859321	0.228022	3.23843	0.614624	2.06375	0.127754	33.3379	0.494389	0.379334	0.0245455	5.86235	0.728125	1.44205	0.187505	11.0904	0.220157	0.190971	-0.00698182	0.6206
73	Iridocyclitis	M12626	X-03003	Unknown		9	0.173736	2.0274	0.732289	5.61301	0.561113	1.48587	0.390837	5.64889	0.110228	712.667	0.62289	815383	0.631265	1.63272	0.237953	11.2029	0.619938	1.65679	0.243264	11.2838	0.665313	0.87371	-0.0797328	0.143161
74	Iridocyclitis	M12768	X-03088	Unknown		18	0.555078	1.16252	0.705023	1.91688	0.493244	1.29109	0.621657	2.68139	0.602681	1.2501	0.548453	2.84938	0.717363	1.29123	0.331058	5.0362	0.437324	1.33988	0.651585	2.75524	0.376676	0.315826	-0.00183073	0.827655
75	Iridocyclitis	M12774	X-03094	Unknown		32	0.698747	1.15705	0.552733	2.42206	0.515049	1.31503	0.57656	2.99937	0.394101	2.12509	0.384822	11.7353	0.264187	0.320168	0.0449621	2.27986	0.454291	1.65493	0.449699	6.0903	0.00173652	0.00163755	-0.00861497	0.444704
76	Iridocyclitis	M15122	glycerol	Known	Lipid	18	0.258999	1.32328	0.813603	2.15225	0.24755	1.52227	0.746729	3.10326	0.718917	1.18054	0.485764	2.86903	0.290562	1.96574	0.583616	6.62101	0.23552	1.5767	0.763108	3.2577	0.577053	0.51257	0.00291981	0.76719
77	Iridocyclitis	M15140	kynurenine	Known	Amino acid	42	0.207286	1.38219	0.835779	2.28582	0.935701	0.968579	0.445947	2.10372	0.419371	1.55278	0.539554	4.46871	0.722145	0.786271	0.210823	2.93242	0.941036	1.03582	0.409989	2.61695	0.328112	0.291755	-0.00160968	0.806787
78	Iridocyclitis	M15335	mannitol	Known	Carbohydrate	13	0.435613	0.931946	0.780617	1.11261	0.425984	0.904306	0.705928	1.15843	0.428715	0.793552	0.457112	1.37761	0.478675	0.875662	0.613442	1.24997	0.419685	0.885396	0.665501	1.17795	0.799454	0.761504	0.0112551	0.55861
79	Iridocyclitis	M15365	glycerol 3-phosphate (G3P)	Known	Lipid	12	0.211624	0.463349	0.138573	1.5493	0.423685	0.63111	0.204358	1.94904	0.856067	1.31932	0.0712868	24.4168	0.406571	0.410591	0.0543732	3.10052	0.954958	0.965319	0.291543	3.19624	0.00602883	0.00588242	-0.0191514	0.456291
80	Iridocyclitis	M15488	acetylphosphate	Known	Energy	17	0.67997	1.25831	0.422326	3.74911	0.684723	1.34664	0.320123	5.66484	0.878304	1.33116	0.0363843	48.7021	0.146768	6.65932	0.582315	76.1556	0.97215	0.959769	0.0991995	9.2859	0.886846	0.844401	-0.000540384	0.974768
81	Iridocyclitis	M15500	carnitine	Known	Lipid	223	0.792042	1.06337	0.673473	1.67899	0.848031	0.915546	0.371319	2.25742	0.636643	0.765166	0.252418	2.31949	0.568843	0.558371	0.0754431	4.13263	0.453594	0.618534	0.176473	2.16795	0.359725	0.349411	0.00187504	0.523833
82	Iridocyclitis	M15506	choline	Known	Lipid	24	0.349714	0.594209	0.199586	1.76908	0.993338	1.00638	0.226214	4.47716	0.451425	0.29807	0.0135024	6.57998	0.85323	1.30723	0.0789607	21.6419	0.809214	1.35449	0.118653	15.4622	0.286581	0.24964	0.00684072	0.644295
83	Iridocyclitis	M15630	N-acetylornithine	Known	Amino acid	25	0.621291	1.04459	0.878564	1.242	0.337146	1.11004	0.896924	1.37379	0.96856	1.00519	0.779145	1.29682	0.681017	1.10344	0.69407	1.75424	0.477557	1.07518	0.883007	1.30917	0.9311	0.912678	0.00251461	0.690495
84	Iridocyclitis	M15650	N1-methyladenosine	Known	Nucleotide	8	0.363907	11.2921	0.0602734	2115.56	0.316463	4.47312	0.238586	83.8643	0.945016	0.468717	5.01462e-10	4.3811e+08	0.966611	1.09263	0.0199584	59.8165	0.494512	2.73614	0.177067	42.2804	2.64439e-08	1.25143e-08	0.0225449	0.764369
85	Iridocyclitis	M15676	3-methyl-2-oxovalerate	Known	Amino acid	33	0.816544	0.936658	0.538867	1.6281	0.942164	1.02898	0.475615	2.22616	0.762023	1.187	0.395193	3.56526	0.828563	0.84656	0.189761	3.77667	0.954702	1.03134	0.358544	2.96663	0.603987	0.566123	-0.00324752	0.628773
86	Iridocyclitis	M15677	3-methylhistidine	Known	Amino acid	8	0.907279	1.01868	0.746031	1.39098	0.360794	1.18571	0.822837	1.7086	0.630843	1.25401	0.521915	3.01303	0.534698	1.18441	0.712575	1.96868	0.433251	1.16855	0.809372	1.68712	0.185462	0.140152	-0.0142083	0.633877
87	Iridocyclitis	M15749	3-phenylpropionate (hydrocinnamate)	Known	Amino acid	16	0.693558	0.936483	0.675668	1.29798	0.161233	0.731547	0.472398	1.13286	0.407649	0.777735	0.436706	1.38508	0.773298	0.893002	0.41922	1.90223	0.302365	0.752602	0.446744	1.26786	0.312873	0.289212	0.0083502	0.454097
88	Iridocyclitis	M15753	hippurate	Known	Xenobiotics	15	0.808937	1.03473	0.784607	1.36458	0.248022	1.26035	0.851112	1.86635	0.358419	1.31232	0.74996	2.29638	0.862909	0.945758	0.508007	1.76072	0.378744	1.24086	0.779172	1.9761	0.714325	0.71673	-0.0111487	0.355621
89	Iridocyclitis	M15778	benzoate	Known	Xenobiotics	41	0.839198	1.06468	0.581174	1.95044	0.957047	0.974912	0.38673	2.45767	0.556915	1.69218	0.297018	9.64072	0.963768	0.958153	0.153248	5.99067	0.950042	0.958153	0.25368	3.61895	0.25485	0.231732	-0.00548636	0.580449
90	Iridocyclitis	M15958	phenylacetate	Known	Amino acid	10	0.28185	1.2168	0.851164	1.73949	0.140998	1.39885	0.894714	2.18705	0.246994	1.4266	0.816866	2.49145	0.857053	1.0829	0.466521	2.51364	0.220931	1.32522	0.871082	2.01614	0.388332	0.348018	-0.00967789	0.479189
91	Iridocyclitis	M15990	glycerophosphorylcholine (GPC)	Known	Lipid	19	0.646326	1.07242	0.795549	1.44565	0.389998	1.18997	0.800406	1.76912	0.27997	1.26912	0.835054	1.92883	0.705444	1.1805	0.50614	2.75335	0.380965	1.1805	0.82186	1.69565	0.854812	0.87731	-0.00689286	0.276063
92	Iridocyclitis	M15996	aspartate	Known	Amino acid	4	0.59442	0.752034	0.26342	2.14697	0.82933	0.892377	0.316888	2.51299	0.78374	0.562553	0.0153796	20.577	0.95583	0.950159	0.179515	5.02911	0.896802	1.08726	0.339869	3.47817	0.153254	0.0745393	0.00863519	0.88131
93	Iridocyclitis	M16634	X-04357	Unknown		10	0.11295	0.629681	0.355408	1.11562	0.242088	0.685778	0.364506	1.29021	0.403351	1.60007	0.563177	4.54605	0.660621	0.802219	0.309779	2.07746	0.393986	0.678201	0.289821	1.58704	0.0925125	0.26523	-0.0431942	0.0818429
94	Iridocyclitis	M16816	X-04494	Unknown		14	0.990154	0.996474	0.568613	1.74628	0.521772	1.31087	0.57264	3.00079	0.480954	1.4434	0.536897	3.88048	0.674211	1.35798	0.336668	5.4775	0.483399	1.35798	0.591376	3.11833	0.844629	0.844876	-0.00852528	0.390063
95	Iridocyclitis	M16818	X-04495	Unknown		11	0.631961	0.877911	0.515278	1.49575	0.867801	0.942723	0.470712	1.88805	0.505873	0.640213	0.181324	2.26044	0.935464	0.955305	0.324633	2.81119	0.838839	0.912855	0.387788	2.14887	0.926434	0.902871	0.00902365	0.601497
96	Iridocyclitis	M16821	X-04498	Unknown		21	0.430681	1.21635	0.747311	1.97976	0.561665	0.808815	0.39504	1.65599	0.1076	0.369254	0.116191	1.17349	0.938104	0.954438	0.298509	3.05167	0.476087	0.739099	0.326865	1.67123	0.41965	0.677874	0.024162	0.0387057
97	Iridocyclitis	M16822	X-04499--3,4-dihydroxybutyrate	Identified	Amino acid	20	0.00148236	0.320026	0.158498	0.646169	0.050792	0.424074	0.179305	1.00298	0.311184	4.37424	0.272535	70.2074	0.228025	0.428836	0.113168	1.62502	0.271049	0.449077	0.112512	1.79242	0.184143	0.318672	-0.0398768	0.0734513
98	Iridocyclitis	M16823	X-04500	Unknown		11	0.794264	1.01796	0.890469	1.16371	0.778272	0.975476	0.820643	1.15952	0.394712	0.891029	0.691844	1.14756	0.725941	1.0459	0.819493	1.33485	0.849383	1.02067	0.830825	1.2539	0.919777	0.961816	0.0156798	0.255059
99	Iridocyclitis	M17799	ibuprofen	Known	Xenobiotics	123	0.23124	1.02914	0.981865	1.07869	0.630766	1.01752	0.947939	1.09221	0.423224	1.05361	0.927598	1.19674	0.584748	0.953602	0.804563	1.13025	0.850795	0.98514	0.843128	1.15107	0.976827	0.973608	-0.00270053	0.697878
100	Iridocyclitis	M17805	dihomo-linoleate (20:2n6)	Known	Lipid	9	0.133409	0.601508	0.309696	1.16828	0.598282	0.78138	0.312106	1.95624	0.350191	2.95996	0.353539	24.7818	0.219049	0.347605	0.0735575	1.64265	0.722666	1.22117	0.42089	3.5431	0.489084	0.653286	-0.0349743	0.165727
101	Iridocyclitis	M17807	X-18601	Unknown		23	0.037676	0.781228	0.618959	0.986038	0.18292	0.794506	0.566334	1.11461	0.207335	0.726303	0.448638	1.17582	0.343074	0.748271	0.416216	1.34524	0.194566	0.73679	0.470997	1.15258	0.79183	0.7493	0.00287971	0.738135
102	Iridocyclitis	M17945	2-hydroxystearate	Known	Lipid	36	0.455996	0.820269	0.487219	1.38098	0.975555	0.987281	0.435358	2.2389	0.84903	0.911284	0.352683	2.35463	0.877671	0.891721	0.209449	3.79647	0.987929	0.994107	0.464824	2.12607	0.423807	0.38046	-0.00151593	0.795344
103	Iridocyclitis	M18254	paraxanthine	Known	Xenobiotics	13	0.543141	0.925863	0.722299	1.1868	0.99637	0.999195	0.706369	1.41341	0.778399	0.89077	0.405858	1.95505	0.851238	1.05215	0.625562	1.76963	0.65666	1.10443	0.72052	1.69289	0.365373	0.290831	0.00221915	0.920553
104	Iridocyclitis	M18281	2-hydroxyhippurate (salicylurate)	Known	Xenobiotics	13	0.414518	1.02853	0.961329	1.10043	0.375371	1.04557	0.947466	1.15383	0.31117	1.07275	0.942299	1.22127	0.876916	0.986005	0.82804	1.1741	0.355138	1.05072	0.949945	1.16219	0.443305	0.40693	-0.0107489	0.468456
105	Iridocyclitis	M18283	X-05426	Unknown		10	0.549545	1.13655	0.747362	1.72839	0.876417	1.04094	0.627782	1.726	0.703787	1.30823	0.343883	4.97687	0.89164	0.942528	0.411868	2.1569	0.924918	1.03017	0.564777	1.87904	0.148473	0.103691	-0.00485524	0.832315
106	Iridocyclitis	M18335	quinate	Known	Xenobiotics	6	0.334413	1.15818	0.859558	1.56056	0.302995	1.20057	0.847859	1.70002	0.681098	1.23366	0.486543	3.12803	0.33624	1.33982	0.781412	2.29728	0.382135	1.24366	0.796004	1.94307	0.32108	0.212954	-0.00414249	0.893646
107	Iridocyclitis	M18349	indolelactate	Known	Amino acid	17	0.43596	0.813657	0.484304	1.36699	0.18298	0.610213	0.294943	1.26248	0.127636	0.456015	0.175603	1.18421	0.648369	0.728425	0.191437	2.77169	0.271398	0.648035	0.307217	1.36694	0.331988	0.39563	0.0136727	0.181751
108	Iridocyclitis	M18357	glycylvaline	Known	Peptide	7	0.858094	1.03104	0.737506	1.44139	0.945712	1.01511	0.659261	1.56303	0.274689	0.36754	0.0742194	1.82008	0.930305	1.03148	0.529893	2.00785	0.949647	1.02161	0.540593	1.93063	0.549697	0.656298	0.0446576	0.252724
109	Iridocyclitis	M18369	gamma-glutamylleucine	Known	Peptide	37	0.970554	1.01141	0.553687	1.84753	0.42143	1.43313	0.596024	3.44594	0.18765	2.4512	0.662923	9.06348	0.260014	0.295559	0.036645	2.38382	0.12124	2.89723	0.778837	10.7776	0.332125	0.386522	-0.0108775	0.145596
110	Iridocyclitis	M18392	theobromine	Known	Xenobiotics	4	0.02201	2.02377	1.10699	3.69983	0.0683899	1.96667	0.950226	4.0704	0.990091	0.968495	0.011006	85.2247	0.366167	1.71634	0.633299	4.65157	0.375325	1.66121	0.637488	4.32889	0.860379	0.723168	0.0242567	0.775642
111	Iridocyclitis	M18394	theophylline	Known	Xenobiotics	14	0.501654	0.918732	0.717472	1.17645	0.761509	0.950261	0.683521	1.32109	0.938001	1.02241	0.591764	1.76644	0.269096	0.714226	0.403349	1.26471	0.94615	0.984311	0.627563	1.54386	0.827669	0.780845	-0.00529422	0.675035
112	Iridocyclitis	M18467	eicosapentaenoate (EPA; 20:5n3)	Known	Lipid	12	0.148276	0.678214	0.400623	1.14815	0.0506763	0.529051	0.279367	1.00189	0.248743	0.470515	0.140792	1.57243	0.132968	0.427609	0.153237	1.19325	0.0819429	0.408555	0.163388	1.02161	0.127865	0.109158	0.0128023	0.521518
113	Iridocyclitis	M18474	estrone 3-sulfate	Known	Lipid	13	0.303142	0.953298	0.870347	1.04416	0.369262	0.943094	0.829869	1.07177	0.754235	0.97805	0.854092	1.12	0.625265	0.949656	0.77597	1.16222	0.341373	0.937753	0.825791	1.06489	0.812121	0.766177	-0.00507956	0.626625
114	Iridocyclitis	M18476	glycocholate	Known	Lipid	8	0.832059	1.03544	0.750462	1.42864	0.666781	1.09801	0.717403	1.68054	0.972347	0.988772	0.535936	1.82423	0.933706	1.02758	0.553601	1.90738	0.838548	1.04814	0.67788	1.62065	0.79397	0.697552	0.00284555	0.867976
115	Iridocyclitis	M18477	glycodeoxycholate	Known	Lipid	7	0.945253	0.993773	0.831483	1.18774	0.946667	0.992446	0.794712	1.23938	0.83449	0.923393	0.454117	1.87761	0.877967	1.0237	0.768626	1.36343	0.881719	1.02104	0.785036	1.32799	0.606673	0.483091	0.00695041	0.842267
116	Iridocyclitis	M18494	taurochenodeoxycholate	Known	Lipid	13	0.252387	0.888951	0.726667	1.08748	0.236716	0.845447	0.640187	1.11652	0.506228	0.884082	0.622107	1.25638	0.793807	0.945671	0.627808	1.42447	0.386266	0.867664	0.636745	1.18233	0.477793	0.39407	0.000397955	0.970435
117	Iridocyclitis	M18497	taurocholate	Known	Lipid	16	0.038856	0.849347	0.727444	0.991679	0.0345751	0.798917	0.648747	0.983847	0.0334495	0.727914	0.559035	0.94781	0.232535	0.81658	0.593423	1.12366	0.087005	0.789047	0.612305	1.0168	0.833216	0.900463	0.0132191	0.178948
118	Iridocyclitis	M18929	X-05907	Unknown		13	0.436534	0.734757	0.338025	1.59713	0.539691	0.715547	0.245513	2.08547	0.981236	0.977804	0.157081	6.08667	0.686586	0.664744	0.0959149	4.60705	0.403305	0.573047	0.162595	2.01963	0.205608	0.159474	-0.00568523	0.739291
119	Iridocyclitis	M19323	docosahexaenoate (DHA; 22:6n3)	Known	Lipid	6	0.661311	1.13499	0.644124	1.99992	0.52192	1.27005	0.611026	2.63989	0.536309	1.49676	0.464574	4.82222	0.637106	1.26507	0.504981	3.16924	0.474721	1.33747	0.639559	2.79698	0.814651	0.742746	-0.0109651	0.624316
120	Iridocyclitis	M19324	1-stearoylglycerophosphoinositol	Known	Lipid	7	0.691548	1.09531	0.698599	1.71729	0.496784	1.23238	0.674554	2.2515	0.630329	1.2413	0.542797	2.8387	0.51557	0.70933	0.267671	1.87973	0.34816	1.39315	0.735573	2.63858	0.575465	0.462521	-0.00635926	0.738299
121	Iridocyclitis	M19362	X-06226	Unknown		23	0.819	0.920646	0.453458	1.86917	0.547464	0.739841	0.277184	1.97473	0.769221	0.799734	0.183197	3.49118	0.772423	0.799416	0.178618	3.57784	0.612394	0.727065	0.215622	2.45162	0.763063	0.713539	0.00191492	0.832978
122	Iridocyclitis	M19364	X-06246	Unknown		20	0.265746	1.43567	0.759379	2.71426	0.0562811	2.21831	0.978878	5.02706	0.148316	0.325799	0.076013	1.3964	0.18657	3.73467	0.567194	24.5908	0.140043	3.73467	0.698145	19.9783	0.0751397	0.210084	0.0272099	0.0428443
123	Iridocyclitis	M19368	X-06267	Unknown		12	0.798937	0.885556	0.347585	2.25616	0.359194	0.620155	0.223327	1.7221	0.341676	0.316795	0.033162	3.02633	0.946231	1.0717	0.14988	7.6631	0.480911	0.629637	0.18169	2.18197	0.0638582	0.0701917	0.0181829	0.3496
124	Iridocyclitis	M19396	X-06307	Unknown		7	0.739133	0.884193	0.42848	1.82458	0.801795	0.88439	0.338873	2.30808	0.510177	0.270988	0.00732312	10.0278	0.981011	0.982476	0.243092	3.97076	0.912096	1.08148	0.285047	4.10316	0.663849	0.598507	0.0270267	0.541273
125	Iridocyclitis	M19414	X-06350	Unknown		14	0.542491	0.842122	0.48442	1.46395	0.54535	0.779374	0.347447	1.74825	0.912929	1.06462	0.354711	3.19534	0.211607	0.408988	0.107762	1.55223	0.467108	0.678813	0.246353	1.87044	0.562208	0.499386	-0.00523829	0.637239
126	Iridocyclitis	M19415	X-06351	Unknown		6	0.484967	1.36312	0.571401	3.25183	0.969065	1.02033	0.369024	2.82113	0.138554	3.84138	0.920587	16.0291	0.812706	0.798935	0.137241	4.65094	0.796323	0.798935	0.158721	4.02149	0.213534	0.38129	-0.0297644	0.170779
127	Iridocyclitis	M19934	myo-inositol	linoleat	Lipid	40	0.968836	1.01086	0.588014	1.73777	0.493351	0.760951	0.348238	1.66279	0.861827	1.1055	0.360042	3.3944	0.721537	1.32981	0.280503	6.30434	0.466974	0.610025	0.163168	2.28066	0.149544	0.126123	-0.00126451	0.858681
128	Iridocyclitis	M20489	glucose	Known	Carbohydrate	38	0.39645	0.761121	0.404994	1.43041	0.421295	0.685374	0.272921	1.72115	0.999909	0.99993	0.300505	3.32726	0.598549	0.615873	0.102935	3.68484	0.49846	0.681546	0.227052	2.0458	0.341705	0.311845	-0.00363622	0.603039
129	Iridocyclitis	M20675	1,5-anhydroglucitol (1,5-AG)	Known	Carbohydrate	31	0.952794	0.98509	0.599047	1.61991	0.24764	1.36809	0.804179	2.32742	0.353241	1.7662	0.54178	5.7578	0.183664	1.81245	0.769699	4.26789	0.235448	1.46512	0.789497	2.7189	0.00391307	0.00471616	-0.0123626	0.294768
130	Iridocyclitis	M20699	erythritol	Known	Xenobiotics	25	0.614593	0.908257	0.624504	1.32094	0.906124	1.03396	0.593579	1.80105	0.460311	0.788802	0.424662	1.46519	0.578375	1.40147	0.433164	4.53438	0.911172	0.968583	0.556066	1.68712	0.249204	0.220612	0.00453906	0.577344
131	Iridocyclitis	M21044	2-hydroxybutyrate (AHB)	Known	Amino acid	17	0.925765	0.966625	0.473315	1.97409	0.398343	1.37666	0.655625	2.89067	0.411247	2.04626	0.388956	10.7651	0.639441	0.706518	0.169769	2.94027	0.69481	1.19446	0.499519	2.85622	0.0109276	0.0126938	-0.0163954	0.34219
132	Iridocyclitis	M21047	3-methyl-2-oxobutyrate	Known	Amino acid	18	0.820703	0.897624	0.352737	2.28422	0.824752	1.15083	0.331883	3.99059	0.790341	0.601794	0.015154	23.8985	0.894126	1.16602	0.125578	10.8266	0.923719	1.09996	0.161005	7.51482	0.145899	0.112832	0.0055144	0.828263
133	Iridocyclitis	M21049	1,6-anhydroglucose	Known	Carbohydrate	15	0.41911	0.922171	0.757616	1.12247	0.89128	1.01975	0.770399	1.3498	0.529247	1.14258	0.762735	1.71159	0.97911	1.00612	0.642563	1.57537	0.851182	1.02946	0.764371	1.38647	0.764499	0.805788	-0.0148398	0.25549
134	Iridocyclitis	M21127	1-palmitoylglycerol (1-monopalmitin)	Known	Lipid	13	0.973104	0.986223	0.440288	2.20909	0.730307	1.19451	0.43482	3.28146	0.70045	1.70959	0.119413	24.4756	0.127785	0.191465	0.0264231	1.38737	0.468614	1.50548	0.515681	4.39509	0.0814021	0.0612402	-0.00914475	0.677824
135	Iridocyclitis	M21151	saccharin	Known	Xenobiotics	10	0.530173	1.06162	0.880822	1.27952	0.253714	1.12749	0.917535	1.38549	0.389649	1.18658	0.820714	1.71554	0.160006	1.25009	0.939458	1.66343	0.182421	1.19361	0.938836	1.51752	0.154541	0.132843	-0.0133964	0.507641
136	Iridocyclitis	M21184	1-oleoylglycerol (1-monoolein)	Known	Lipid	16	0.946634	1.01113	0.731171	1.39829	0.64358	1.1148	0.703508	1.76655	0.526424	0.641843	0.168444	2.44569	0.763267	1.12999	0.51752	2.4673	0.777082	1.11298	0.537544	2.30442	0.706769	0.673484	0.0149699	0.503705
137	Iridocyclitis	M21188	1-stearoylglycerol (1-monostearin)	Known	Lipid	23	0.336565	1.30235	0.759855	2.23215	0.397284	1.38369	0.652329	2.93504	0.8098	1.196	0.283565	5.04442	0.708582	1.2836	0.352504	4.67404	0.774478	1.15947	0.426648	3.15099	0.324061	0.272589	0.00149838	0.901261
138	Iridocyclitis	M21630	X-08402	Unknown		22	0.899205	0.922674	0.265592	3.2054	0.214133	1.44266	0.809179	2.57206	0.401044	2.48938	0.309953	19.9933	0.961491	0.976548	0.37694	2.52997	0.3689	1.31151	0.735186	2.33962	1.23355e-26	5.9872e-25	-0.0246881	0.259898
139	Iridocyclitis	M22030	2-hydroxyisobutyrate	Known	Amino acid	19	0.916093	1.03203	0.574039	1.85544	0.7256	0.859199	0.368176	2.00508	0.785812	0.791018	0.149754	4.17824	0.991822	0.992952	0.261604	3.76888	0.870517	0.914552	0.317226	2.63662	0.710468	0.654967	0.00451	0.741951
140	Iridocyclitis	M22032	X-08766	Unknown		16	0.865144	1.04942	0.601406	1.83118	0.756528	0.900687	0.464948	1.74479	0.699398	0.776696	0.221065	2.72887	0.478589	0.662505	0.218235	2.01119	0.733051	0.880965	0.431024	1.80059	0.187127	0.156145	0.00713258	0.606536
141	Iridocyclitis	M22116	4-methyl-2-oxopentanoate	Known	Amino acid	14	0.363578	0.712085	0.342301	1.48134	0.560124	0.751442	0.287356	1.96504	0.567817	0.464126	0.0358351	6.01124	0.680168	0.716571	0.152212	3.37342	0.634394	0.709164	0.177832	2.82804	0.985639	0.977012	0.006851	0.738383
142	Iridocyclitis	M22130	phenyllactate (PLA)	Known	Amino acid	19	0.0841464	0.543681	0.272271	1.08564	0.0153665	0.387774	0.180243	0.834253	0.408371	0.441674	0.066765	2.92183	0.108852	0.33452	0.0937325	1.19386	0.0467046	0.365282	0.144951	0.920523	0.0285376	0.0203434	0.00404882	0.818828
143	Iridocyclitis	M22138	homocitrulline	Known	Amino acid	7	0.294522	0.737513	0.417376	1.3032	0.623643	0.833764	0.403332	1.72355	0.949139	1.05553	0.217475	5.12308	0.689447	0.809893	0.302408	2.16901	0.679331	0.820361	0.335589	2.0054	0.971622	0.956444	-0.0112471	0.653573
144	Iridocyclitis	M22175	aspartylphenylalanine	Known	Peptide	6	0.772026	0.91367	0.496054	1.68287	0.979029	1.00844	0.538947	1.88692	0.12914	0.238314	0.0545892	1.04038	0.365582	1.75939	0.577906	5.35632	0.839142	1.08709	0.50561	2.3373	0.132512	0.348117	0.0478177	0.130586
145	Iridocyclitis	M22177	levulinate (4-oxovalerate)	Known	Amino acid	58	0.885408	1.04182	0.59679	1.81871	0.685445	1.16655	0.553544	2.45843	0.817032	0.81836	0.150977	4.43585	0.243974	2.77313	0.507567	15.1512	0.280839	2.68092	0.45424	15.8227	0.0450099	0.0378773	0.00264254	0.767693
146	Iridocyclitis	M22189	palmitoylcarnitine	Known	Lipid	8	0.250041	1.60705	0.716077	3.60662	0.559985	1.32627	0.513165	3.42773	0.449415	2.23865	0.317704	15.7743	0.196564	3.33918	0.637569	17.4885	0.691003	1.24714	0.438768	3.54483	0.115509	0.0791605	-0.00876384	0.723402
147	Iridocyclitis	M22481	X-08988	Unknown		35	0.830698	0.963052	0.681969	1.35999	0.737994	0.910943	0.527398	1.57342	0.200017	0.716069	0.434067	1.18128	0.0339961	3.19388	1.13998	8.94831	0.69347	0.901143	0.539385	1.50553	0.82126	0.879294	0.00796224	0.118718
148	Iridocyclitis	M22548	X-09026	Unknown		14	0.833966	0.919429	0.419179	2.01668	0.681607	0.810351	0.296739	2.21295	0.778204	0.615742	0.0227257	16.6832	0.978052	1.02193	0.224442	4.65303	0.724559	0.807085	0.25135	2.59155	0.244587	0.191048	0.00624397	0.809991
149	Iridocyclitis	M22649	X-09108	Unknown		13	0.0021292	4.24305	1.68715	10.671	0.0461529	3.62326	1.02219	12.8431	0.826726	0.703257	0.0323925	15.2681	0.151964	6.22755	0.597998	64.8536	0.259584	3.26561	0.459914	23.1874	0.672556	0.721045	0.0252332	0.255462
150	Iridocyclitis	M22842	cholate	Known	Lipid	9	0.89219	0.989198	0.845421	1.15743	0.922591	1.01075	0.814627	1.2541	0.68086	1.06783	0.791161	1.44125	0.928737	0.985392	0.720902	1.34692	0.805646	1.02957	0.822511	1.28874	0.470325	0.401509	-0.00715658	0.573011
151	Iridocyclitis	M24074	X-09706	Unknown		20	0.708466	0.90265	0.527667	1.54411	0.227415	0.601377	0.263344	1.37331	0.881144	1.10269	0.31173	3.90058	0.37248	0.489903	0.105959	2.26508	0.512213	0.55282	0.0970973	3.14746	0.557499	0.498458	-0.00400272	0.73552
152	Iridocyclitis	M25459	X-10395	Unknown		30	0.577672	0.898576	0.616679	1.30933	0.437218	0.813754	0.483816	1.36869	0.277199	0.744265	0.441432	1.25485	0.841305	0.900587	0.326102	2.48713	0.440849	0.826501	0.512491	1.33291	0.669167	0.674414	0.00485008	0.316587
153	Iridocyclitis	M25599	X-10429	Unknown		21	0.239286	0.738815	0.446244	1.2232	0.334426	0.716253	0.363719	1.41048	0.280675	0.532709	0.175274	1.61906	0.91964	0.946177	0.327364	2.73473	0.350169	0.67514	0.301891	1.50986	0.253946	0.227621	0.00699661	0.52374
154	Iridocyclitis	M27256	X-10500	Unknown		36	0.495403	1.28974	0.620595	2.68039	0.39011	1.56481	0.563597	4.34467	0.174271	0.225056	0.0273797	1.84992	0.86381	1.20373	0.146926	9.86179	0.83075	1.16054	0.299311	4.49988	0.155813	0.224132	0.0195683	0.0934498
155	Iridocyclitis	M27273	X-10506	Unknown		12	0.8484	1.11687	0.359597	3.46889	0.529167	0.70899	0.242903	2.06942	0.884439	0.820752	0.0611615	11.014	0.993763	0.991343	0.117675	8.35151	0.40013	0.629706	0.223537	1.77389	0.00204081	0.00120104	0.00661405	0.799162
156	Iridocyclitis	M27278	X-10510	Unknown		22	0.51686	1.19126	0.701743	2.02225	0.849834	1.07477	0.509461	2.26737	0.706934	0.784413	0.225218	2.73203	0.467438	0.616012	0.170747	2.22241	0.698159	1.19533	0.491126	2.90929	0.414607	0.386532	0.00850041	0.475946
157	Iridocyclitis	M27447	1-linoleoylglycerol (1-monolinolein)	Known	Lipid	14	0.286134	0.862947	0.658192	1.1314	0.565258	0.893162	0.607687	1.31274	0.320127	0.68819	0.339627	1.39449	0.863126	0.948256	0.524485	1.71442	0.742464	0.922785	0.577204	1.47527	0.735761	0.701386	0.0103198	0.50939
158	Iridocyclitis	M27513	indoleacetate	Known	Amino acid	21	0.172496	0.767721	0.52514	1.12236	0.365006	0.785285	0.46548	1.32481	0.0761143	0.577692	0.325621	1.02489	0.858347	0.922569	0.385082	2.21026	0.256239	0.719273	0.413912	1.24991	0.257996	0.296018	0.00995821	0.215171
159	Iridocyclitis	M27531	hyodeoxycholate	Known	Lipid	17	0.475829	1.06636	0.893714	1.27236	0.608464	1.06111	0.84567	1.33143	0.636368	1.0774	0.79594	1.45838	0.580158	1.10609	0.779432	1.56965	0.636038	1.07505	0.801187	1.44254	0.973	0.957462	-0.000788294	0.935701
160	Iridocyclitis	M27672	3-indoxyl sulfate	Known	Amino acid	5	0.796712	0.852687	0.25363	2.86668	0.684555	1.15081	0.584374	2.26629	0.0421939	26597	75.9424	9.31497e+06	0.774894	1.13172	0.512252	2.50033	0.540619	1.27972	0.620714	2.6384	0.000176769	0.219652	-0.351867	0.0400061
161	Iridocyclitis	M27710	N-acetylglycine	Known	Amino acid	16	0.997378	1.00041	0.781283	1.28101	0.348967	1.17606	0.837613	1.65126	0.905308	0.971311	0.606463	1.55565	0.536718	1.18664	0.698139	2.01695	0.403251	1.15969	0.827423	1.62537	0.709735	0.640831	0.00136756	0.887289
162	Iridocyclitis	M27716	bilirubin (Z,Z)	Known	Cofactors and vitamins	11	0.162442	1.154	0.943898	1.41087	0.0633106	1.20346	0.98978	1.46328	0.542602	1.12797	0.776809	1.63788	0.276795	1.35067	0.809283	2.25424	0.0750144	1.22548	1.00275	1.49767	0.102827	0.0700245	0.00204217	0.887467
163	Iridocyclitis	M27718	creatine	Known	Amino acid	8	0.535336	0.851595	0.512434	1.41523	0.300568	0.726378	0.39655	1.33054	0.290266	0.522848	0.174729	1.56454	0.3743	0.636876	0.250781	1.61739	0.331024	0.690625	0.344785	1.38336	0.186238	0.19463	0.0184162	0.362661
164	Iridocyclitis	M27722	erythrose	Known	Carbohydrate	7	0.760824	0.904823	0.475202	1.72285	0.21601	0.627398	0.299784	1.31304	0.0560483	0.246335	0.081292	0.746454	0.601644	0.671362	0.162637	2.77137	0.20886	0.550524	0.239799	1.26388	0.191556	0.876496	0.0460834	0.0467473
165	Iridocyclitis	M27728	glycerol 2-phosphate	Known	Xenobiotics	32	0.215877	0.802132	0.565712	1.13736	0.176014	0.687442	0.399461	1.18304	0.0909962	0.577046	0.311313	1.06961	0.188044	0.504296	0.186108	1.36649	0.0998173	0.631552	0.371376	1.074	0.539076	0.57202	0.007685	0.214323
166	Iridocyclitis	M27738	threonate	Known	Cofactors and vitamins	18	0.590333	1.07737	0.821364	1.41316	0.385116	1.17706	0.814754	1.70046	0.280473	1.24972	0.845162	1.84794	0.852703	0.943328	0.514322	1.73018	0.405592	1.14811	0.83586	1.577	0.279037	0.286288	-0.00830075	0.318065
167	Iridocyclitis	M30805	X-10810	Unknown		16	0.972767	1.00708	0.671575	1.5102	0.401909	1.22981	0.758173	1.99485	0.207325	1.44417	0.837506	2.49029	0.311866	0.517037	0.150319	1.7784	0.372043	1.24364	0.781612	1.97879	0.266847	0.409425	-0.015001	0.0934061
168	Iridocyclitis	M31453	cysteine	Known	Amino acid	19	0.131608	1.45212	0.894156	2.35826	0.280252	1.47119	0.729979	2.96503	0.0168578	2.57622	1.27925	5.18815	0.785016	1.19456	0.339382	4.20462	0.280489	1.49562	0.735985	3.03931	0.263691	0.455265	-0.0186333	0.0528569
169	Iridocyclitis	M31522	pyroglutamylglycine	Known	Peptide	4	0.281575	0.817422	0.566341	1.17982	0.627031	0.898399	0.583148	1.38407	0.394278	0.533981	0.170401	1.67333	0.873912	0.95044	0.533737	1.69247	0.785919	0.928794	0.570337	1.51254	0.570261	0.492862	0.0260438	0.521069
170	Iridocyclitis	M31536	N-(2-furoyl)glycine	Known	Xenobiotics	26	0.0616906	0.945668	0.891845	1.00274	0.608253	0.976429	0.891309	1.06968	0.898592	0.993917	0.905781	1.09063	0.447413	0.937754	0.796557	1.10398	0.535642	0.975058	0.901154	1.05502	0.799299	0.843455	-0.0118078	0.188335
171	Iridocyclitis	M31548	DSGEGDFXAEGGGVR*	Known	Peptide	13	0.991984	1.00153	0.743196	1.34966	0.848724	1.03892	0.701763	1.53807	0.835737	1.10493	0.439858	2.77559	0.865793	1.06014	0.546346	2.0571	0.840366	1.06014	0.60795	1.84866	0.854337	0.799043	-0.0041886	0.829155
172	Iridocyclitis	M31555	pyridoxate	Known	Cofactors and vitamins	12	0.312345	0.825683	0.569419	1.19728	0.364107	0.792445	0.479491	1.30966	0.415951	0.754579	0.39377	1.44599	0.98607	1.00796	0.422179	2.40653	0.411945	0.794847	0.468931	1.34728	0.331738	0.265724	0.00418436	0.742419
173	Iridocyclitis	M31591	androsterone sulfate	Known	Lipid	21	0.222336	0.939976	0.851019	1.03823	0.120753	0.909123	0.806037	1.02539	0.220787	0.91891	0.806151	1.04744	0.240867	0.825414	0.604716	1.12666	0.113601	0.913701	0.821062	1.01679	0.439041	0.394413	0.00349355	0.598692
174	Iridocyclitis	M31787	3-carboxy-4-methyl-5-propyl-2-furanpropanoate (CMPF)	Known	Lipid	14	0.762499	1.03759	0.816764	1.31811	0.707642	0.950206	0.72759	1.24093	0.53507	0.829322	0.466956	1.47289	0.846422	0.958206	0.62739	1.46346	0.821381	0.967124	0.727726	1.28527	0.0419937	0.0411548	0.0162481	0.415711
175	Iridocyclitis	M32197	3-(4-hydroxyphenyl)lactate	Known	Amino acid	23	0.548176	0.844018	0.485251	1.46804	0.823555	1.09097	0.507505	2.34522	0.271585	0.469869	0.126639	1.74336	0.848601	1.13491	0.314253	4.09868	0.813254	1.13491	0.402146	3.20288	0.375666	0.37287	0.0118079	0.344935
176	Iridocyclitis	M32198	acetylcarnitine	Known	Lipid	20	0.0188306	0.315748	0.120662	0.826253	0.601103	0.803658	0.354152	1.8237	0.0851527	0.0949761	0.00754475	1.19559	0.238898	0.445872	0.121274	1.63928	0.637758	1.37126	0.376229	4.9979	2.34134e-07	4.6206e-07	0.0245722	0.328259
177	Iridocyclitis	M32315	serine	Known	Amino acid	35	0.0129803	2.17031	1.17767	3.99963	0.0888675	2.17359	0.888693	5.31625	0.282606	2.6338	0.463347	14.9713	0.140911	4.08964	0.655254	25.5247	0.223456	2.60351	0.573748	11.814	0.158283	0.132916	-0.00245192	0.816659
178	Iridocyclitis	M32319	trans-4-hydroxyproline	Known	Amino acid	6	0.970291	1.01096	0.569672	1.79408	0.615729	0.828653	0.397752	1.72637	0.202686	2.31934	0.784923	6.85333	0.381435	0.56387	0.174917	1.81771	0.541818	0.715708	0.262775	1.94934	0.331252	0.597566	-0.0275005	0.159178
179	Iridocyclitis	M32322	glutamate	Known	Amino acid	NA	NA	NA	NA	NA	NA	NA	NA	NA	NA	NA	NA	NA	NA	NA	NA	NA	NA	NA	NA	NA	NA	NA	NA	NA
180	Iridocyclitis	M32328	hexanoylcarnitine	Known	Lipid	19	0.474643	0.877331	0.612842	1.25597	0.862692	0.960226	0.606202	1.521	0.855855	1.07109	0.516246	2.22227	0.639777	1.23333	0.520082	2.92474	0.935944	1.02001	0.633423	1.64253	0.312422	0.278322	-0.00626061	0.5442
181	Iridocyclitis	M32338	glycine	Known	Amino acid	26	0.812411	1.08384	0.557442	2.1073	0.375546	1.22341	0.783203	1.91104	0.458626	1.51145	0.515941	4.4278	0.634283	1.28158	0.466918	3.51763	0.375771	1.23093	0.783642	1.93352	1.68337e-09	1.97557e-09	-0.00949222	0.445471
182	Iridocyclitis	M32339	alanine	Known	Amino acid	39	0.0544078	1.9956	0.987002	4.03487	0.0336834	2.48565	1.07277	5.75934	0.0259972	20.9524	1.6023	273.984	0.549586	1.74192	0.287463	10.5554	0.0492593	4.84382	1.05696	22.1982	0.0481857	0.0895961	-0.0234243	0.0709464
183	Iridocyclitis	M32346	glycochenodeoxycholate	Known	Lipid	14	0.446865	0.92796	0.765351	1.12512	0.74637	0.958342	0.740513	1.24025	0.809403	1.05211	0.702603	1.57547	0.952052	0.987432	0.658988	1.47957	0.874144	0.976614	0.732888	1.30139	0.763142	0.73268	-0.0078704	0.501156
184	Iridocyclitis	M32348	2-aminobutyrate	Known	Amino acid	44	0.857362	1.05465	0.590376	1.88401	0.561688	0.78453	0.345676	1.78053	0.438903	0.479817	0.0760665	3.02661	0.557786	0.59947	0.109757	3.27419	0.424949	0.550051	0.128456	2.35533	0.245052	0.239388	0.00848128	0.382096
185	Iridocyclitis	M32379	scyllo-inositol	Known	Lipid	11	0.515424	0.862221	0.55158	1.34781	0.728073	0.894853	0.478374	1.67393	0.399943	1.60714	0.56097	4.60437	0.98354	0.988393	0.33506	2.91566	0.837561	0.91853	0.416224	2.02703	0.488813	0.552096	-0.0198442	0.23234
186	Iridocyclitis	M32388	dodecanedioate	Known	Lipid	7	0.715623	0.88329	0.453044	1.72213	0.457412	0.800059	0.444225	1.44093	0.665435	1.87353	0.128409	27.3355	0.583032	0.819179	0.417495	1.60733	0.47805	0.793349	0.435463	1.44536	0.053346	0.0398149	-0.0254059	0.59325
187	Iridocyclitis	M32393	gamma-glutamylvaline	Known	Peptide	15	0.999775	1.00011	0.470762	2.12467	0.741212	0.832847	0.281271	2.46607	0.181496	0.119431	0.00624995	2.28222	0.293697	3.18179	0.397748	25.4527	0.394524	0.441304	0.0711344	2.73776	0.394451	0.476024	0.031079	0.168662
188	Iridocyclitis	M32405	indolepropionate	Known	Amino acid	17	0.988472	0.997732	0.733211	1.35768	0.981877	1.00534	0.63486	1.59202	0.484681	1.25619	0.673123	2.34431	0.721626	1.12956	0.5847	2.18216	0.876014	1.03614	0.668072	1.60698	0.579302	0.558499	-0.00782509	0.418374
189	Iridocyclitis	M32412	butyrylcarnitine	Known	Lipid	39	0.310416	1.1141	0.904181	1.37274	0.0519177	1.26382	0.998052	1.60036	0.164127	1.26817	0.913508	1.76053	0.720226	1.13488	0.570769	2.25653	0.0720159	1.24762	0.987004	1.57704	0.0701642	0.072669	-0.00669158	0.32223
190	Iridocyclitis	M32418	myristoleate (14:1n5)	Known	Lipid	15	0.856751	0.967529	0.676088	1.3846	0.754124	1.09046	0.634234	1.87487	0.96989	1.01393	0.501152	2.05139	0.426724	1.4952	0.570713	3.91723	0.481294	1.22601	0.705923	2.12926	0.477426	0.402001	-0.00168881	0.881071
191	Iridocyclitis	M32425	dehydroisoandrosterone sulfate (DHEA-S)	Known	Lipid	22	0.464711	0.897667	0.672086	1.19896	0.866785	0.966904	0.652522	1.43275	0.498106	0.764512	0.356567	1.63918	0.737361	1.15261	0.508068	2.61482	0.767375	1.11242	0.554177	2.233	0.29846	0.257906	0.00550035	0.659357
192	Iridocyclitis	M32445	3-methylxanthine	Known	Xenobiotics	14	0.365496	1.15038	0.849307	1.55819	0.575903	1.12395	0.746337	1.69262	0.555921	1.29513	0.560982	2.99003	0.655003	1.17554	0.587766	2.35108	0.635595	1.17554	0.611681	2.25916	0.843428	0.791822	-0.00472009	0.770865
193	Iridocyclitis	M32452	propionylcarnitine	Known	Lipid	37	0.540922	0.867334	0.549582	1.3688	0.65205	0.854625	0.431742	1.69171	0.763099	0.858162	0.31985	2.30246	0.716938	1.25818	0.367076	4.31248	0.515333	1.36073	0.5429	3.41056	0.77397	0.735223	0.000170886	0.981139
194	Iridocyclitis	M32489	caproate (6:0)	Known	Lipid	37	0.0566567	0.558332	0.306625	1.01666	0.267462	0.594106	0.236686	1.49126	0.0670724	0.159894	0.0238861	1.07033	0.3569	0.448831	0.0834457	2.41413	0.283985	0.501005	0.14419	1.7408	0.866025	0.894791	0.0129611	0.18304
195	Iridocyclitis	M32492	caprylate (8:0)	Known	Lipid	45	0.350746	1.22519	0.799723	1.87701	0.862399	1.06645	0.515217	2.20744	0.605677	1.22711	0.567432	2.6537	0.547791	0.644909	0.155992	2.6662	0.901111	1.04378	0.533059	2.04382	0.675129	0.634717	-2.42799e-05	0.996213
[truncated: 291 more rows]

## Sheet: Supplementary table 3
Supplementary table 3. Casual effects of MR‐PRESSO analysis between serum metabolites and iridocyclitis.
[truncated: 18 more rows]

[truncated: 4 more sheets: Supplementary table 4, Supplementary table 5, Supplementary table 6, Supplementary table 7]
